# Supplementary material for: Exploring the Composition of Protein-Ligand Binding Sites on a Large Scale
Source: PLoS Comput Biol. 2013 Nov 21;9(11):e1003321. doi: 10.1371/journal.pcbi.1003321 (PMC3836696; doi:10.1371/journal.pcbi.1003321)
Supplement: Dataset S1 — The number of unique binding events is given for every PDB file in the “count” column. All ligands are named for each biounit file from the PDB. The valid ligands are listed on one page, and the invalid ligands are described on the other page. (XLSX) [file pcbi.1003321.s001.xlsx]

## Sheet: Biounits and Valid Ligands
PDB Biounit	HET	Count
12as.bio1	AMP	2
12as.bio1	ASN	2
16pk.bio1	BIS	1
186l.bio1	N4B	1
1a05.bio1	IPM	2
1a0j.bio1	BEN	2
1a0q.bio1	HEP	1
1a0t.bio1	SUC	2
1a27.bio1	EST	1
1a27.bio1	NAP	1
1a2k.bio1	GDP	1
1a4g.bio1	ZMR	1
1a4r.bio1	GDP	1
1a4r.bio1	GNH	1
1a59.bio1	CIT	1
1a59.bio1	COA	1
1a5v.bio1	Y3	1
1a5z.bio1	FBP	2
1a5z.bio1	NAD	1
1a5z.bio1	OXM	1
1a69.bio1	FMB	2
1a78.bio1	TDG	1
1a7c.bio1	THC VAL ALA SER SET	2
1a8p.bio1	FAD	1
1a8r.bio1	GTP	1
1a8s.bio1	PPI	1
1a8u.bio1	BEZ	2
1a95.bio1	PCP	2
1a95.bio1	GUN	1
1a99.bio1	PUT	2
1abo.bio1	ALA PRO THR MET PRO PRO PRO LEU PRO PRO	1
1ad4.bio1	HH2	1
1ado.bio1	13P	1
1ae1.bio1	NAP	2
1afs.bio1	NAP	1
1afs.bio1	TES	1
1ag9.bio1	FMN	2
1aj0.bio1	PH2	1
1aj0.bio1	SAN	1
1aj8.bio1	COA	2
1aj8.bio1	CIT	1
1ajs.bio1	PLA	1
1akv.bio1	FMN	1
1al8.bio1	DHP	1
1al8.bio1	FMN	1
1alw.bio1	ISA	2
1amk.bio1	PGA	1
1amu.bio1	AMP	1
1amu.bio1	PHE	1
1aoe.bio1	GW3	1
1aoe.bio1	NDP	1
1apz.bio1	ASP	2
1aqc.bio1	GLY TYR GLU ASN PRO THR TYR LYS PHE PHE	2
1aqu.bio1	A3P	2
1aqu.bio1	EST	2
1atl.bio1	SLE TYR	1
1aua.bio1	BOG	2
1aux.bio1	SAP	2
1awi.bio1	PRO PRO PRO PRO PRO PRO PRO PRO PRO PRO	1
1azt.bio1	GSP	2
1b09.bio1	PC	5
1b0u.bio1	ATP	2
1b1c.bio1	FMN	1
1b1y.bio1	GLC	3
1b4b.bio1	ARG	2
1b4n.bio1	GUA	3
1b4p.bio1	GPS	2
1b4u.bio1	DHB	2
1b55.bio1	ITS	2
1b56.bio1	PLM	1
1b57.bio1	PGC	2
1b5e.bio1	DCM	2
1b63.bio1	ANP	1
1b66.bio1	BIO	2
1b74.bio1	DGN	1
1b7a.bio1	OPE	1
1b7t.bio1	ADP	1
1b7y.bio1	FYA	1
1b8u.bio1	NAD	1
1b8u.bio1	OAA	1
1b9i.bio1	PXG	1
1bb6.bio1	UMG	1
1bc5.bio1	ACE ASN TRP GLU THR PHE	1
1bc5.bio1	SAH	1
1bcj.bio1	NGA	2
1bd2.bio1	LEU LEU PHE GLY TYR PRO VAL TYR VAL	1
1bdb.bio1	NAD	1
1bdq.bio1	IM1	1
1be9.bio1	LYS GLN THR SER VAL	1
1bg2.bio1	ADP	1
1bgq.bio1	RDC	1
1bgv.bio1	GLU	1
1bh2.bio1	GSP	1
1bhx.bio1	ASP PHE GLU GLU ILE	1
1bhx.bio1	R56	1
1bii.bio1	ARG GLY PRO GLY ARG ALA PHE VAL THR ILE	1
1bkj.bio1	FMN	2
1bm2.bio1	ACE SLZ PTR VAL ASN VAL PRO	1
1bo4.bio1	COA	2
1bo4.bio1	SPD	1
1bob.bio1	ACO	1
1bq4.bio1	BHC	1
1br6.bio1	PT1	1
1brn.bio1	C G A C	1
1bso.bio1	BRC	1
1btn.bio1	I3P	1
1buc.bio1	CAA	2
1buc.bio1	FAD	2
1bvy.bio1	FMN	1
1bwo.bio1	LPC	4
1bwv.bio1	CAP	1
1bxk.bio1	NAD	1
1bxo.bio1	PP7	1
1bxs.bio1	NAD	1
1byg.bio1	STU	1
1byk.bio1	T6P	1
1byu.bio1	GDP	1
1bzl.bio1	FAD	2
1bzl.bio1	GCG	2
1bzy.bio1	IMU	2
1c1e.bio1	ENH	1
1c1x.bio1	LLA	2
1c1x.bio1	NAD	2
1c3q.bio1	TZE	3
1c3r.bio1	TSN	2
1c3x.bio1	8IG	1
1c4u.bio1	IH1	1
1c5c.bio1	TK4	1
1c6y.bio1	MK1	1
1c7o.bio1	PPG	2
1c7r.bio1	PA5	1
1c7s.bio1	CBS	1
1c96.bio1	FLC	1
1c9h.bio1	RAP	1
1c9k.bio1	5GP	3
1cbf.bio1	SAH	1
1cbk.bio1	ROI	1
1ccw.bio1	TAR	1
1cdo.bio1	NAD	2
1ce1.bio1	GLY THR SER SER PRO SER ALA ASP	1
1ceb.bio1	AMH	1
1cen.bio1	GLC	2
1cer.bio1	NAD	4
1cf2.bio1	NAP	1
1cf3.bio1	FAD	1
1cfv.bio1	E3G	1
1chm.bio1	CMS	2
1cjb.bio1	IRP	1
1cjw.bio1	COT	1
1ckm.bio1	GTP	1
1clu.bio1	DBG	1
1cm0.bio1	COA	1
1cm8.bio1	ANP	1
1cmc.bio1	SAM	2
1coy.bio1	AND	1
1coy.bio1	FAD	1
1cq1.bio1	GLC	2
1cq1.bio1	PQQ	1
1csi.bio1	CMX	1
1csi.bio1	OAA	1
1ct8.bio1	TAA	2
1ct9.bio1	GLN	2
1ctu.bio1	ZEB	1
1cx4.bio1	CMP	2
1cx9.bio1	NHP	1
1cxz.bio1	GSP	1
1cy2.bio1	TMP	2
1cyd.bio1	NAP	3
1cza.bio1	G6P	2
1cza.bio1	GLC	2
1cza.bio1	ADP	1
1czi.bio1	PRO PHI SMC NOR	1
1czr.bio1	FMN	1
1d09.bio1	PAL	2
1d0l.bio1	BLG	1
1d1g.bio1	MTX	2
1d1g.bio1	NDP	2
1d1t.bio1	NAD	4
1d2e.bio1	GDP	4
1d2n.bio1	ANP	1
1d3v.bio1	ABH	1
1d4d.bio1	FAD	1
1d4d.bio1	SIN	1
1d4o.bio1	NAP	1
1d5c.bio1	GDP	1
1d5z.bio1	ACE HAC ARG ALA ODA SER CLE	1
1d6h.bio1	COA	1
1d6z.bio1	HY1	2
1d6z.bio1	PEA	1
1d7o.bio1	NAD	1
1d7o.bio1	TCL	1
1d8t.bio1	GEA	1
1dak.bio1	ADP	1
1dak.bio1	DPU	1
1dar.bio1	GDP	1
1db1.bio1	VDX	1
1dbt.bio1	U5P	1
1dcp.bio1	HBI	4
1ddv.bio1	THR PRO PRO SER PRO PHE	1
1de6.bio1	RNS	2
1dek.bio1	DGP	2
1dfo.bio1	PLG	1
1dj9.bio1	KAM	1
1djn.bio1	FMN	2
1djn.bio1	ADP	1
1djx.bio1	I3P	1
1dkf.bio1	BMS	1
1dkf.bio1	OLI	1
1dku.bio1	ABM	2
1dku.bio1	AP2	2
1dl7.bio1	NCH	1
1dlj.bio1	NAI	1
1dlj.bio1	UGA	1
1dmh.bio1	LIO	2
1dmh.bio1	MCT	2
1dmy.bio1	AZM	1
1dnp.bio1	FAD	1
1dnp.bio1	MHF	1
1dp2.bio1	LPA	1
1dqe.bio1	BOM	2
1dqn.bio1	IMU	1
1dqs.bio1	CRB	1
1dqs.bio1	NAD	1
1dqx.bio1	BMP	1
1dr1.bio1	BIO	1
1dr1.bio1	NAP	1
1drj.bio1	RIP	1
1drv.bio1	NAC	1
1dry.bio1	AAG	1
1dry.bio1	AKG	1
1ds6.bio1	GDP	1
1dss.bio1	NAD	2
1dtd.bio1	GLU	1
1dtl.bio1	BEP	3
1dtp.bio1	APU	1
1dub.bio1	CAA	5
1dug.bio1	GSH	1
1duv.bio1	PSQ	3
1dwk.bio1	OXL	3
1dxy.bio1	COI	1
1dxy.bio1	NAD	1
1dy4.bio1	SNP	1
1dzk.bio1	PRZ	1
1dzt.bio1	ATY	1
1dzt.bio1	TPE	1
1e0s.bio1	GDP	1
1e1m.bio1	FAD	1
1e1m.bio1	NAP	1
1e1o.bio1	LYS	1
1e2k.bio1	TMC	2
1e2s.bio1	CSN	1
1e3i.bio1	CXF	2
1e3i.bio1	NAD	2
1e4e.bio1	PHY	2
1e4e.bio1	ADP	1
1e4i.bio1	NFG	1
1e4v.bio1	AP5	1
1e4x.bio1	VAL VAL SER HIS PHE ASN ASP	1
1e5d.bio1	FMN	2
1e5f.bio1	PLP	2
1e5q.bio1	SHR	2
1e5q.bio1	NDP	1
1e6e.bio1	FAD	2
1e6w.bio1	NAD	3
1e6w.bio1	EST	1
1e7s.bio1	NAP	1
1e8g.bio1	FAD	2
1e8g.bio1	FCR	1
1e96.bio1	GTP	1
1eap.bio1	HEP	1
1eb9.bio1	HBA	3
1ebf.bio1	NAD	1
1ebg.bio1	PAH	2
1ec9.bio1	XYH	1
1ecc.bio1	PCP	2
1ece.bio1	GLC	4
1ecm.bio1	TSA	1
1ed4.bio1	IPU	3
1edo.bio1	NAP	1
1ee0.bio1	CAA	2
1ee4.bio1	PRO ALA ALA LYS ARG VAL LYS LEU ASP	1
1efv.bio1	AMP	1
1efv.bio1	FAD	1
1egd.bio1	FAD	4
1ehi.bio1	ADP	1
1ehi.bio1	PHY	1
1ei1.bio1	ANP	2
1ei6.bio1	PPF	2
1eix.bio1	BMQ	2
1ej4.bio1	M7G	1
1ejb.bio1	INJ	2
1eje.bio1	FMN	1
1ejh.bio1	M7G	1
1ek0.bio1	GDP	1
1ek0.bio1	GNP	1
1ek6.bio1	NAI	2
1ek6.bio1	UPG	2
1eko.bio1	I84	1
1eko.bio1	NAP	1
1ekx.bio1	PAL	1
1eli.bio1	PYC	1
1elj.bio1	GLC	3
1elr.bio1	ACE MET GLU GLU VAL ASP	1
1elu.bio1	PDA	2
1elu.bio1	CSS	1
1elw.bio1	GLY PRO THR ILE GLU GLU VAL ASP	1
1em6.bio1	CP4	1
1em6.bio1	NBG	1
1eoc.bio1	4NC	2
1ep2.bio1	FAD	1
1ep2.bio1	FMN	1
1ep2.bio1	ORO	1
1epb.bio1	REA	2
1epz.bio1	TYD	1
1eq2.bio1	ADQ	5
1eq2.bio1	NAP	1
1erb.bio1	ETR	1
1esw.bio1	ACR	2
1eu8.bio1	TRE	1
1eus.bio1	DAN	1
1evi.bio1	2PC	2
1evi.bio1	FAD	2
1evl.bio1	TSB	2
1ew9.bio1	MMQ	1
1ewf.bio1	PC2	2
1ewj.bio1	BLM	2
1ewk.bio1	GLU	2
1ewy.bio1	FAD	1
1ex7.bio1	5GP	1
1ex8.bio1	A4P	1
1exb.bio1	NDP	1
1exf.bio1	GLY	1
1eye.bio1	PMM	1
1eyn.bio1	2AN	1
1eyq.bio1	NAR	1
1eyr.bio1	CDP	2
1ez0.bio1	NAP	2
1ez4.bio1	NAD	3
1ezf.bio1	IN0	1
1ezv.bio1	SMA	1
1ezv.bio1	UQ6	1
1f06.bio1	NDP	1
1f0x.bio1	FAD	1
1f1v.bio1	DHY	2
1f28.bio1	UMP	1
1f2u.bio1	ATP	2
1f3d.bio1	TPM	1
1f3f.bio1	D4T	1
1f3l.bio1	SAH	1
1f4x.bio1	MGS	1
1f5n.bio1	GNP	1
1f5v.bio1	FMN	1
1f6b.bio1	GDP	2
1f74.bio1	NAY	1
1f7k.bio1	UMP	1
1f7l.bio1	COA	1
1f8f.bio1	NAH	1
1f8i.bio1	SIN	2
1f8i.bio1	GLV	1
1f8y.bio1	5MD	1
1f9v.bio1	ADP	2
1fa2.bio1	DOM	1
1fao.bio1	ITS	1
1fbl.bio1	HTA	1
1fch.bio1	TYR GLN SER LYS LEU	1
1fcz.bio1	156	1
1fdq.bio1	HXA	1
1fdr.bio1	FAD	1
1fec.bio1	FAD	1
1fee.bio1	SUC	1
1ffu.bio1	CDP	2
1ffu.bio1	FAD	2
1fiw.bio1	PBZ	2
1fk5.bio1	OLA	1
1fl2.bio1	FAD	1
1fl3.bio1	SPB	1
1flm.bio1	FMN	2
1flr.bio1	FLU	1
1fm4.bio1	DHO	2
1fm9.bio1	570	1
1fm9.bio1	REA	1
1fmb.bio1	HYB	1
1fmc.bio1	CHO	2
1fmc.bio1	NAD	2
1fnd.bio1	A2P	1
1fnd.bio1	FAD	1
1fng.bio1	NAG	3
1fnn.bio1	ADP	1
1fnz.bio1	NGA	1
1fo0.bio1	ILE ASN PHE ASP PHE ASN THR ILE	1
1fo3.bio1	KIF	1
1fp1.bio1	HCC	1
1fp1.bio1	SAH	1
1fp2.bio1	HMO	1
1fp2.bio1	SAH	1
1fp6.bio1	ADP	1
1fqj.bio1	ALF	1
1fqj.bio1	GDP	1
1fqk.bio1	ALF	1
1fqk.bio1	GDP	1
1frb.bio1	NAP	1
1frb.bio1	ZST	1
1frw.bio1	GTP	1
1fs5.bio1	16G	2
1fs5.bio1	TAR	1
1fui.bio1	FOC	3
1fur.bio1	MLT	1
1fut.bio1	2GP	1
1fw1.bio1	GSH	1
1fwe.bio1	HAE	1
1fwy.bio1	UD1	1
1fx8.bio1	BOG	3
1fyn.bio1	PRO PRO ALA TYR PRO PRO PRO PRO VAL PRO	1
1fzq.bio1	GDP	1
1g0h.bio1	IPD	2
1g0n.bio1	NDP	2
1g0n.bio1	PHH	1
1g0v.bio1	MAN	1
1g16.bio1	GDP	3
1g1l.bio1	DAU	5
1g1l.bio1	CIT	1
1g27.bio1	BB1	1
1g2n.bio1	EPH	1
1g2o.bio1	IMH	2
1g3m.bio1	A3P	2
1g3m.bio1	PCQ	2
1g3q.bio1	ADP	1
1g41.bio1	ADP	1
1g42.bio1	CP2	3
1g4u.bio1	AF3	1
1g4u.bio1	GDP	1
1g55.bio1	SAH	1
1g5t.bio1	ATP	1
1g63.bio1	FMN	5
1g6h.bio1	ADP	1
1g72.bio1	PQQ	2
1g79.bio1	PLP	2
1g79.bio1	FMN	1
1g7s.bio1	GDP	1
1g7v.bio1	PAI	1
1g8k.bio1	MGD	2
1g8s.bio1	MET	1
1ga2.bio1	GLC	5
1ga8.bio1	DEL	1
1ga8.bio1	UPF	1
1gad.bio1	NAD	2
1gaf.bio1	NPE	1
1gar.bio1	U89	2
1gaw.bio1	FAD	1
1gc5.bio1	ADP	1
1gcz.bio1	YZ9	3
1gcz.bio1	CIT	2
1gee.bio1	NAD	1
1geg.bio1	NAD	1
1get.bio1	FAD	2
1get.bio1	NAP	2
1gg6.bio1	APL	1
1ghe.bio1	ACO	1
1ghq.bio1	NAG	2
1giq.bio1	NAD	1
1gjw.bio1	GLC	1
1gjw.bio1	MAL	1
1gkz.bio1	ADP	1
1glq.bio1	GTB	1
1gni.bio1	OLA	7
1gnw.bio1	GTX	2
1goj.bio1	ADP	1
1got.bio1	GDP	1
1goy.bio1	3GP	1
1gp2.bio1	GDP	1
1gp6.bio1	DH2	1
1gp6.bio1	QUE	1
1gp6.bio1	SIN	1
1gpe.bio1	FAD	2
1gr0.bio1	NAD	1
1grn.bio1	AF3	1
1grn.bio1	GDP	1
1gro.bio1	ICT	1
1gsa.bio1	ADP	1
1gsa.bio1	GTT	1
1gsu.bio1	GTX	2
1gt4.bio1	UNA	2
1gt6.bio1	OLA	2
1gua.bio1	GNP	1
1guq.bio1	GUD	2
1gux.bio1	ASP LEU TYR CYS TYR GLU GLN LEU ASN	1
1guz.bio1	NAD	4
1gv0.bio1	NAD	2
1gv4.bio1	FAD	2
1gv8.bio1	GLY	1
1gve.bio1	CIT	1
1gve.bio1	NAP	1
1gvf.bio1	PGC	1
1gwc.bio1	GTX	3
1gwn.bio1	GTP	2
1gxu.bio1	CP	1
1gy8.bio1	UDP	2
1gy8.bio1	NAD	1
1gye.bio1	AHR	6
1gym.bio1	MYG	1
1gyy.bio1	FHC	1
1gz4.bio1	ATP	3
1gz4.bio1	FUM	3
1gz6.bio1	NAI	4
1gzf.bio1	ADP	2
1gzf.bio1	NAD	2
1gzf.bio1	NIR	1
1h0a.bio1	I3P	1
1h0c.bio1	AOA	1
1h0h.bio1	MGD	2
1h0h.bio1	2MD	1
1h1d.bio1	BIA	1
1h1d.bio1	SAM	1
1h1h.bio1	A2P	1
1h2b.bio1	OCA	2
1h2b.bio1	NAJ	1
1h2c.bio1	U G A	1
1h2k.bio1	OGA	1
1h2m.bio1	OGA	1
1h3f.bio1	TYB	2
1h41.bio1	GCV	1
1h4h.bio1	XYS	8
1h4w.bio1	BEN	1
1h5q.bio1	NAP	4
1h5r.bio1	THM	7
1h5r.bio1	G1P	4
1h65.bio1	GDP	3
1h6c.bio1	NDP	2
1h6c.bio1	SIN	2
1h6h.bio1	PIB	1
1h6w.bio1	SER LEU ASN TYR ILE ILE LYS VAL LYS GLU	1
1h70.bio1	CIR	1
1h74.bio1	ILE	4
1h74.bio1	ADP	2
1h74.bio1	SAP	2
1h7f.bio1	C5P	1
1h8g.bio1	CHT	5
1h8p.bio1	POC	3
1h8s.bio1	AIC	1
1h9a.bio1	NAP	1
1h9o.bio1	PTR VAL PRO MET LEU	1
1hbk.bio1	COA	1
1hbk.bio1	MYR	1
1hd2.bio1	BEZ	1
1hdc.bio1	CBO	3
1hdg.bio1	NAD	2
1hdo.bio1	NAP	1
1hdr.bio1	NAD	1
1he1.bio1	AF3	1
1he1.bio1	GDP	1
1hew.bio1	NAG	3
1hex.bio1	NAD	1
1hfa.bio1	PIO	1
1hfs.bio1	L04	1
1hfw.bio1	GLU	1
1hg4.bio1	LPP	3
1hgx.bio1	5GP	1
1hku.bio1	NAD	1
1hm9.bio1	ACO	1
1hm9.bio1	UD1	1
1hmr.bio1	ELA	1
1hn4.bio1	MJI	1
1hp0.bio1	AD3	2
1hp1.bio1	ATP	1
1hpg.bio1	BOC ALA ALA PRO GLU	1
1hqs.bio1	CIT	2
1hrk.bio1	CHD	5
1hsk.bio1	FAD	1
1hsl.bio1	HIS	1
1hsr.bio1	BHO	1
1htw.bio1	ADP	1
1hv9.bio1	COA	2
1hv9.bio1	UD1	1
1hw5.bio1	CMP	3
1hwx.bio1	NAI	3
1hwx.bio1	GLU	1
1hwx.bio1	GTP	1
1hxd.bio1	BTN	1
1hye.bio1	NAP	1
1hyh.bio1	NAD	4
1hyu.bio1	FAD	1
1hzp.bio1	DAO	1
1i00.bio1	D16	2
1i00.bio1	UMP	1
1i0s.bio1	FMN	1
1i0s.bio1	NAP	1
1i0z.bio1	NAI	2
1i0z.bio1	OXM	2
1i1d.bio1	16G	1
1i1d.bio1	COA	1
1i1n.bio1	SAH	1
1i1q.bio1	TRP	1
1i2b.bio1	NAD	1
1i2l.bio1	SCP	1
1i31.bio1	PHE TYR ARG ALA LEU MET	1
1i36.bio1	NAP	1
1i4d.bio1	GDP	1
1i58.bio1	ACP	1
1i58.bio1	ADP	1
1i5r.bio1	HYC	1
1i7a.bio1	FLC	1
1i7a.bio1	PHE	1
1i7e.bio1	IBS	1
1i7g.bio1	AZ2	1
1i7l.bio1	ATP	2
1i7q.bio1	BEZ	2
1i7q.bio1	PYR	2
1i7z.bio1	COC	1
1i8t.bio1	FAD	2
1i9g.bio1	SAM	1
1i9z.bio1	2IP	1
1ia7.bio1	GLC	2
1ibr.bio1	GNP	1
1icq.bio1	FMN	1
1icq.bio1	OPD	1
1id0.bio1	ANP	1
1if7.bio1	SBR	1
1ig0.bio1	VIB	2
1ig3.bio1	VIB	2
1igj.bio1	DGX	1
1igw.bio1	PYR	2
1ihu.bio1	ADP	2
1ihu.bio1	AF3	1
1ii5.bio1	GLU	1
1ii7.bio1	101	1
1iid.bio1	GLY LEU TYR ALA SER LYS LEU ALA	1
1iid.bio1	NHM	1
1ik4.bio1	PGH	2
1im3.bio1	LEU LEU PHE GLY TYR PRO VAL TYR VAL	1
1im8.bio1	SAI	1
1ind.bio1	EOT	1
1ion.bio1	ADP	1
1iow.bio1	ADP	1
1iow.bio1	PHY	1
1ipc.bio1	MGP	1
1iq7.bio1	NAG	1
1is3.bio1	LAT	1
1isi.bio1	ENA	1
1isi.bio1	NCA	1
1it7.bio1	GUN	1
1itu.bio1	CIL	1
1itw.bio1	ICI	1
1itz.bio1	TPP	1
1iup.bio1	ISB	3
1iv2.bio1	CDP	3
1iwe.bio1	IMP	3
1iy8.bio1	NAD	1
1iyb.bio1	5GP	1
1iyk.bio1	MIM	1
1izc.bio1	PYR	1
1ize.bio1	IHN	1
1j09.bio1	ATP	1
1j09.bio1	GLU	1
1j0x.bio1	NAD	2
1j17.bio1	ZEN	1
1j1r.bio1	ANE	1
1j2g.bio1	AZA	2
1j2j.bio1	GTP	1
1j2z.bio1	SOG	1
1j36.bio1	LPR	1
1j39.bio1	UPG	1
1j3i.bio1	NDP	2
1j3i.bio1	WRA	2
1j3i.bio1	UMP	1
1j3r.bio1	6PG	1
1j49.bio1	NAD	2
1j54.bio1	TMP	1
1j5p.bio1	NAD	1
1j6w.bio1	MET	2
1j6x.bio1	MET	2
1j71.bio1	THR ILE THR SER	1
1j78.bio1	OLA	1
1j84.bio1	GLC	4
1j99.bio1	AND	1
1ja9.bio1	NDP	1
1ja9.bio1	PYQ	1
1jac.bio1	AMG	2
1jak.bio1	IFG	1
1jay.bio1	F42	2
1jay.bio1	NAP	2
1jb9.bio1	FAD	1
1jbu.bio1	BEN	1
1jbw.bio1	ACQ	1
1jbw.bio1	TMF	1
1jc9.bio1	NAG	1
1jcm.bio1	137	1
1jd0.bio1	AZM	1
1jdc.bio1	GLC	4
1je1.bio1	GMP	2
1jf0.bio1	CZH	1
1jg3.bio1	ADN	1
1jg3.bio1	VAL TYR PRO ASI HIS ALA	1
1jg9.bio1	GLC	3
1jgl.bio1	EST	1
1jgs.bio1	SAL	2
1jgu.bio1	HBC	1
1jh7.bio1	UVC	2
1ji0.bio1	ATP	1
1jil.bio1	485	1
1jj7.bio1	ADP	1
1jje.bio1	BYS	1
1jjv.bio1	ATP	1
1jkl.bio1	ANP	1
1jl0.bio1	PUT	1
1jlv.bio1	GSH	2
1jn2.bio1	SFP	1
1jnk.bio1	ANP	1
1jnq.bio1	EGT	1
1jnr.bio1	FAD	2
1jp4.bio1	AMP	1
1jpa.bio1	ANP	1
1jpc.bio1	MAN	6
1jpn.bio1	GNP	1
1jpz.bio1	140	1
1jq3.bio1	AAT	3
1jq5.bio1	NAD	1
1jq9.bio1	PHE LEU SER TYR LYS	1
1jqd.bio1	HSM	1
1jqd.bio1	SAH	1
1jqi.bio1	CAA	2
1jqi.bio1	FAD	1
1jqn.bio1	ASP	1
1jqn.bio1	DCO	1
1jqy.bio1	A32	5
1jr8.bio1	FAD	2
1js4.bio1	GLC	3
1jso.bio1	SIA	1
1jt1.bio1	MCO	1
1jt2.bio1	FER	1
1ju2.bio1	FAD	1
1ju4.bio1	BEZ	1
1juv.bio1	NDP	1
1jv1.bio1	UD1	2
1jw0.bio1	GUA	1
1jwy.bio1	ADP	1
1jwy.bio1	GDP	1
1jwy.bio1	GLC	1
1jx6.bio1	AI2	1
1jxm.bio1	5GP	1
1jxn.bio1	MFU	2
1jyl.bio1	CDC	4
1jyq.bio1	MAZ PTR PTM ASN	2
1jzs.bio1	MRC	1
1k0d.bio1	GTT	1
1k0e.bio1	TRP	1
1k12.bio1	FUC	1
1k1y.bio1	ACR	1
1k27.bio1	MTM	1
1k2v.bio1	DEF	1
1k3t.bio1	BRZ	1
1k4m.bio1	NAD	3
1k4m.bio1	CIT	1
1k4y.bio1	4PN	1
1k5n.bio1	GLY ARG PHE ALA ALA ALA ILE ALA LYS	1
1k6m.bio1	ATG	1
1k7d.bio1	GRO	1
1k7w.bio1	AS1	3
1k87.bio1	LAC	2
1k87.bio1	FAD	1
1k8d.bio1	ILE LEU MET GLU HIS ILE HIS LYS LEU	1
1k97.bio1	ASP	1
1k97.bio1	CIR	1
1ka1.bio1	A3P	1
1kae.bio1	NAD	2
1kae.bio1	HSO	1
1kao.bio1	GDP	1
1kap.bio1	GLY SER ASN SER	1
1kbi.bio1	FMN	2
1kbi.bio1	PYR	1
1kbj.bio1	FMN	2
1kbq.bio1	936	2
1kbq.bio1	FAD	2
1kc7.bio1	PPR	1
1kcc.bio1	GTR	1
1kdk.bio1	DHT	1
1kdo.bio1	C	1
1keg.bio1	T 64T T T	1
1kel.bio1	AAH	1
1kev.bio1	NDP	4
1kew.bio1	NAD	1
1kew.bio1	TYD	1
1kgi.bio1	T4A	2
1kgq.bio1	NPI	1
1kgq.bio1	SCO	1
1kht.bio1	AMP	1
1khz.bio1	ADV	1
1kij.bio1	NOV	2
1kj1.bio1	MAN	6
1kj8.bio1	ATP	2
1kj8.bio1	GAR	2
1kjm.bio1	ALA GLN PHE SER ALA SER ALA SER ARG	1
1kjv.bio1	ASN PRO ARG ALA MET GLN ALA LEU LEU	1
1kk1.bio1	GNP	1
1kkr.bio1	3MD	2
1kmq.bio1	GNP	1
1knm.bio1	LAT	2
1knr.bio1	FAD	1
1kny.bio1	APC	2
1kny.bio1	KAN	1
1ko8.bio1	6PG	2
1koj.bio1	PAN	1
1kol.bio1	NAD	2
1kor.bio1	ARG	2
1kor.bio1	ANP	1
1kor.bio1	SIN	1
1kpg.bio1	16A	1
1kpg.bio1	SAH	1
1kqb.bio1	BEZ	2
1kqb.bio1	FMN	2
1kqn.bio1	NAD	5
1kqr.bio1	MNA	1
1kqw.bio1	RTL	1
1krp.bio1	T T PST	1
1krr.bio1	ACO	3
1ksh.bio1	GDP	1
1ksk.bio1	URA	1
1ktc.bio1	NGA	1
1ktg.bio1	AMP	1
1kuj.bio1	MAM	1
1kvo.bio1	OAP	2
1kw6.bio1	BPY	1
1kwf.bio1	GLC	5
1kwk.bio1	GAL	1
1ky3.bio1	GDP	1
1ky8.bio1	NAP	1
1kya.bio1	NAG	2
1kyq.bio1	NAD	2
1kyv.bio1	RBF	2
1kyz.bio1	FER	2
1kyz.bio1	SAH	2
1kzn.bio1	CBN	1
1l1e.bio1	SAH	1
1l1q.bio1	9DA	1
1l3i.bio1	SAH	4
1l5j.bio1	TRA	1
1l5o.bio1	2MP	1
1l5o.bio1	NCN	1
1l5y.bio1	BEF	1
1l5y.bio1	BF4	1
1l6o.bio1	SER LEU LYS LEU MET THR THR VAL	3
1l7e.bio1	NAI	1
1l8b.bio1	MGP	1
1l8n.bio1	XYP	2
1l8n.bio1	GCW	1
1l8t.bio1	ADP	1
1l8t.bio1	KAN	1
1l9w.bio1	DHS	2
1laf.bio1	ARG	1
1lb6.bio1	LYS GLN GLU PRO GLN GLU ILE ASP PHE	1
1lbf.bio1	137	1
1lbt.bio1	T80	1
1lbz.bio1	FBP	2
1lc3.bio1	NAH	2
1lc8.bio1	33P	1
1lcf.bio1	OXL	1
1lcp.bio1	PLU	3
1ldm.bio1	OXM	2
1ldm.bio1	NAD	1
1ldn.bio1	OXM	4
1ldn.bio1	NAD	3
1ldn.bio1	FBP	1
1lek.bio1	GLU GLN TYR LYS PHE TYR SER VAL	1
1lf9.bio1	ACR	2
1lfd.bio1	GNP	2
1lfw.bio1	AEP	1
1lgt.bio1	BP3	2
1li4.bio1	NAH	1
1li4.bio1	NOC	1
1lk7.bio1	DER	2
1ll2.bio1	UPG	1
1ln1.bio1	DLP	1
1lnm.bio1	DTX	1
1lnx.bio1	URI	6
1lo2.bio1	OX1	1
1lo6.bio1	BEN	1
1lo8.bio1	4CA	1
1lob.bio1	MMA	2
1lop.bio1	SIN ALA PRO ALA NIT	1
1lox.bio1	RS7	1
1lp9.bio1	ALA LEU TRP GLY PHE PHE PRO VAL LEU	1
1lpd.bio1	ADE	1
1lqa.bio1	NDP	1
1lqy.bio1	BB2	1
1lr8.bio1	IHS	1
1lrh.bio1	NLA	1
1lri.bio1	CLR	1
1lrw.bio1	PQQ	2
1lss.bio1	NAD	1
1lsz.bio1	NAG	4
1lt8.bio1	CBH	2
1lt8.bio1	CIT	2
1ltz.bio1	HBL	1
1lua.bio1	NAP	2
1lv0.bio1	GER	1
1lvb.bio1	THR GLU ASN LEU TYR PHE GLN SER GLY THR	1
1lvg.bio1	5GP	1
1lvg.bio1	ADP	1
1lvl.bio1	FAD	1
1lvl.bio1	NAD	1
1lvw.bio1	TYD	6
1lw4.bio1	TLP	3
1lwd.bio1	ICT	2
1lwj.bio1	ACG	2
1lyx.bio1	PGA	2
1lzr.bio1	NAG	4
1m07.bio1	A C G A	1
1m0s.bio1	CIT	2
1m0u.bio1	GTT	1
1m13.bio1	HYF	1
1m1b.bio1	SPV	2
1m21.bio1	CHY	1
1m2k.bio1	APR	1
1m2o.bio1	GNP	2
1m2t.bio1	NAG	1
1m2w.bio1	MTL	1
1m2w.bio1	NAD	1
1m2x.bio1	MCO	1
1m2z.bio1	BOG	3
1m2z.bio1	DEX	1
1m32.bio1	PLP	1
1m32.bio1	POA	1
1m34.bio1	HCA	2
1m34.bio1	ADP	1
1m34.bio1	ALF	1
1m3y.bio1	NAG	3
1m48.bio1	FRG	1
1m4i.bio1	COA	2
1m4i.bio1	KAN	2
1m4i.bio1	PAP	1
1m5b.bio1	BN1	2
1m5w.bio1	DXP	6
1m6i.bio1	FAD	1
1m6p.bio1	M6P	2
1m7b.bio1	GTP	1
1m7e.bio1	ASN GLY TYR GLU ASN PRO THR TYR LYS	1
1m7g.bio1	ADX	2
1m7g.bio1	ADP	1
1m7g.bio1	AV2	1
1m7v.bio1	ARG	1
1m7v.bio1	THG	1
1m7y.bio1	PPG	1
1m98.bio1	HEQ	1
1m98.bio1	SUC	1
1m9h.bio1	NAD	1
1mai.bio1	I3P	1
1mb4.bio1	NDP	2
1mdl.bio1	RMN	1
1mdl.bio1	SMN	1
1mdo.bio1	PMP	1
1mex.bio1	RAC	1
1mf4.bio1	VAL ALA PHE ARG SER	1
1mfi.bio1	FHC	2
1mg1.bio1	MAL	1
1mg5.bio1	NAH	2
1mgp.bio1	PLM	1
1mh1.bio1	GNP	1
1mh5.bio1	HAL	1
1mhc.bio1	FOR MET TYR PHE ILE ASN ILE LEU THR LEU	1
1mhw.bio1	BP4 CYS DAR TYR PEA	1
1mi3.bio1	NAD	2
1mi5.bio1	PHE LEU ARG GLY ARG ALA TYR GLY LEU	1
1mid.bio1	LAP	3
1mjb.bio1	ACO	1
1mjt.bio1	ITU	2
1mjt.bio1	NAD	1
1mk1.bio1	APR	1
1mky.bio1	GDP	1
1ml4.bio1	PAL	1
1ml6.bio1	GBX	2
1mld.bio1	CIT	2
1mlw.bio1	HBL	1
1mmk.bio1	BH4	1
1mmk.bio1	TIH	1
1mmq.bio1	RRS	1
1mo9.bio1	FAD	2
1mo9.bio1	KPC	1
1mq0.bio1	BRD	2
1mqb.bio1	ANP	1
1mr3.bio1	G3D	1
1mre.bio1	GDP	1
1ms9.bio1	LAT	1
1mt6.bio1	SAH	1
1mvn.bio1	FMN	1
1mvn.bio1	PCO	1
1mvq.bio1	MMA	1
1mwa.bio1	GLU GLN TYR LYS PHE TYR SER VAL	1
1mww.bio1	GLU	1
1mxg.bio1	ACR	3
1mxh.bio1	DHF	3
1mxh.bio1	NAP	3
1mxi.bio1	SAH	1
1mz9.bio1	VDX	2
1mzc.bio1	BNE	1
1mzc.bio1	FPP	1
1mzc.bio1	SUC	1
1mze.bio1	TAR	1
1mzs.bio1	669	1
1mzv.bio1	AMP	1
1n07.bio1	ADP	1
1n07.bio1	FMN	1
1n0u.bio1	SO1	1
1n13.bio1	AG2	3
1n1d.bio1	C2G	2
1n1g.bio1	BCP	3
1n1v.bio1	DAN	1
1n20.bio1	3AG	2
1n2a.bio1	GTS	2
1n2s.bio1	NAH	1
1n2x.bio1	SAM	1
1n3z.bio1	ADN	1
1n3z.bio1	U3P	1
1n46.bio1	PFA	2
1n4h.bio1	REA	1
1n4k.bio1	I3P	1
1n51.bio1	ATN	1
1n5d.bio1	NDP	1
1n5s.bio1	ADL	1
1n62.bio1	FAD	2
1n62.bio1	MCN	2
1n69.bio1	PEH	1
1n6b.bio1	DMZ	1
1n7f.bio1	ALA THR VAL ARG THR TYR SER CYS	2
1n7g.bio1	NDP	2
1n7g.bio1	GDR	1
1n83.bio1	CLR	1
1n8f.bio1	PEP	1
1n8i.bio1	GLV	1
1n8v.bio1	BDD	3
1n9g.bio1	NAP	2
1n9l.bio1	FMN	1
1naa.bio1	6FA	1
1naa.bio1	ABL	1
1nb9.bio1	ADP	1
1nb9.bio1	RBF	1
1nbu.bio1	HHP	5
1nc2.bio1	DOE	1
1ncw.bio1	BEZ	1
1nd4.bio1	KAN	2
1ne6.bio1	SP1	2
1ne7.bio1	AGP	6
1ne7.bio1	16G	3
1nf3.bio1	GNP	1
1nf8.bio1	BOG	1
1nf8.bio1	ISC	1
1nfq.bio1	AE2	2
1nfq.bio1	NAI	2
1nfs.bio1	DED	1
1nfu.bio1	RRP	1
1ngp.bio1	NPA	1
1nh8.bio1	AMP	1
1nh8.bio1	HIS	1
1nhk.bio1	CMP	2
1njj.bio1	GET	2
1njj.bio1	ORX	2
1njr.bio1	XYL	1
1nki.bio1	PPF	1
1nl2.bio1	LPS	1
1nl5.bio1	MAL	1
1nli.bio1	ADE	1
1nlm.bio1	UD2	2
1nlu.bio1	IVA PHI TYB	1
1nm5.bio1	NAD	2
1nm5.bio1	NAP	1
1nme.bio1	159	1
1nmk.bio1	SFM	1
1nml.bio1	CIT	4
1nmu.bio1	MTT	1
1nn5.bio1	2DT	1
1nn5.bio1	ANP	1
1nni.bio1	FMN	1
1nns.bio1	ASP	1
1nnu.bio1	TCT	2
1nnu.bio1	NAD	1
1now.bio1	IFG	1
1nox.bio1	FMN	1
1np7.bio1	FAD	1
1npl.bio1	MAN	10
1nq7.bio1	ARL	1
1nq7.bio1	HIS LYS ILE LEU HIS ARG LEU LEU GLN GLU	1
1nrg.bio1	FMN	1
1nrg.bio1	PLP	1
1nrj.bio1	GTP	1
1nrl.bio1	SRL	1
1nsa.bio1	BEN	3
1nst.bio1	A3P	1
1nsz.bio1	GLC	1
1nt4.bio1	G1P	1
1ntv.bio1	ASN PHE ASP ASN PRO VAL TYR ARG LYS THR	1
1nu4.bio1	MLA	6
1nus.bio1	APC	2
1nus.bio1	NMN	2
1nv8.bio1	MEQ	1
1nv8.bio1	SAM	1
1nvm.bio1	NAD	2
1nvm.bio1	OXL	1
1nvq.bio1	ALA SER VAL SER ALA	1
1nvq.bio1	UCN	1
1nvt.bio1	NAP	2
1nw3.bio1	SAM	1
1nw4.bio1	IMH	5
1nw5.bio1	SAM	1
1nww.bio1	HPN	2
1nx8.bio1	2OG	2
1nx8.bio1	N7P	2
1nx9.bio1	AIC	1
1nxj.bio1	GLV	1
1nxj.bio1	TLA	1
1nyt.bio1	NAP	4
1nyw.bio1	DAU	2
1nzy.bio1	BCA	3
1o04.bio1	NAD	2
1o0s.bio1	NAI	1
1o26.bio1	FAD	2
1o26.bio1	UMP	1
1o3y.bio1	GTP	1
1o4t.bio1	OXL	2
1o51.bio1	ADP	2
1o5i.bio1	NAD	1
1o5o.bio1	U5P	2
1o5q.bio1	PYR	2
1o5r.bio1	FR9	1
1o68.bio1	KIV	4
1o69.bio1	X04	1
1o6b.bio1	ADP	1
1o6z.bio1	NAD	4
1o72.bio1	POC	1
1o7n.bio1	IND	1
1o8b.bio1	ABF	2
1o97.bio1	AMP	1
1o97.bio1	FAD	1
1o98.bio1	2PG	1
1o9d.bio1	GLN SER TYR TPO VAL	1
1o9j.bio1	NAD	4
1o9p.bio1	MLA	2
1o9u.bio1	ADZ	1
1o9w.bio1	NAG	1
1oa7.bio1	CBI	1
1oaa.bio1	OAA	1
1oai.bio1	ASP SER GLY PHE SER PHE GLY SER LYS	1
1oba.bio1	CHT	2
1obb.bio1	MAL	2
1obb.bio1	NAD	2
1oc2.bio1	NAH	2
1oc2.bio1	TDX	2
1ocu.bio1	PIB	1
1od3.bio1	BGC	4
1od6.bio1	PNS	1
1odj.bio1	GMP	5
1odm.bio1	ASV	1
1oe0.bio1	TTP	1
1of8.bio1	G3P	1
1of8.bio1	PEP	1
1ofs.bio1	SUC	2
1ofu.bio1	GDP	1
1og1.bio1	TAD	1
1oga.bio1	GLY ILE LEU GLY PHE VAL PHE THR LEU	1
1ogd.bio1	RIP	3
1ogq.bio1	NAG	2
1ogx.bio1	EQU	2
1ogz.bio1	EQU	1
1ohe.bio1	ACE ALA SEP PRO	1
1oi6.bio1	TMP	2
1oik.bio1	AKG	2
1oik.bio1	C26	2
1oix.bio1	GDP	1
1oj4.bio1	ANP	2
1oj4.bio1	CDM	2
1oj8.bio1	DA DC DG DA	1
1ojz.bio1	NAD	1
1okc.bio1	CXT	1
1oke.bio1	BOG	2
1oko.bio1	GLA	1
1oko.bio1	GLB	1
1olm.bio1	VTQ	1
1ols.bio1	TDP	1
1olt.bio1	SAM	2
1omo.bio1	NAD	2
1omz.bio1	UD2	1
1oni.bio1	BEZ	5
1onq.bio1	SLF	1
1op3.bio1	MAN	3
1op3.bio1	BOX	1
1opb.bio1	RET	1
1opk.bio1	MYR	1
1opk.bio1	P16	1
1oqc.bio1	FAD	1
1orr.bio1	NAD	3
1orr.bio1	CDP	2
1os1.bio1	ATP	1
1os1.bio1	PYR	1
1os7.bio1	AKG	2
1os7.bio1	TAU	1
1osh.bio1	FEX	1
1oss.bio1	BEN	1
1oth.bio1	PAO	2
1otw.bio1	PQQ	2
1ouk.bio1	84	1
1ovd.bio1	FMN	2
1ovd.bio1	ORO	1
1ow3.bio1	GDP	1
1ow3.bio1	MGF	1
1ox5.bio1	1PR	1
1oxo.bio1	IK2	2
1oxv.bio1	ANP	1
1oyb.bio1	FMN	1
1oyb.bio1	HBA	1
1oyj.bio1	GTT	2
1oyy.bio1	AGS	1
1oz0.bio1	MS1	2
1ozh.bio1	HE3	2
1p0h.bio1	ACO	1
1p0h.bio1	COA	1
1p0p.bio1	BCH	1
1p18.bio1	7HP	2
1p18.bio1	PRP	2
1p1m.bio1	MET	1
1p3d.bio1	ANP	1
1p3d.bio1	UMA	1
1p4a.bio1	PCP	2
1p4n.bio1	UMA DGL LYS DAL DAL	1
1p4v.bio1	GLY	1
1p5z.bio1	ADP	1
1p5z.bio1	AR3	1
1p6d.bio1	3PC	1
1p6j.bio1	DP9	2
1p6j.bio1	BH4	1
1p6o.bio1	HPY	2
1p72.bio1	ADP	2
1p72.bio1	THM	2
1p77.bio1	ATR	1
1p7l.bio1	SAM	2
1p7l.bio1	ANP	1
1p7l.bio1	MET	1
1p7l.bio1	PPK	1
1p7w.bio1	PRO ALA PRO PHE ALA SER ALA	1
1p9b.bio1	GDP	1
1p9b.bio1	HDA	1
1p9b.bio1	IMO	1
1p9p.bio1	SAH	1
1pa9.bio1	CSN	1
1pbq.bio1	DK1	2
1pca.bio1	CIT	1
1pca.bio1	VAL	1
1pcx.bio1	LEU ALA SER LEU GLU SER GLN SER	1
1pea.bio1	ACM	1
1pfk.bio1	ADP	3
1pfk.bio1	FBP	2
1pfy.bio1	MSP	1
1pg4.bio1	COA	1
1pg4.bio1	PRX	1
1pgp.bio1	6PG	1
1phk.bio1	ATP	1
1php.bio1	ADP	1
1pie.bio1	GAL	1
1pj6.bio1	FOL	1
1pjs.bio1	NAD	2
1pjs.bio1	SAH	2
1pk8.bio1	ATP	4
1pkk.bio1	DCP	1
1pkx.bio1	XMP	1
1pl6.bio1	NAD	2
1pl6.bio1	572	1
1pme.bio1	577	1
1pmo.bio1	PLR	6
1pmq.bio1	880	1
1pmq.bio1	ANP	1
1pn0.bio1	FAD	2
1pn0.bio1	IPH	1
1pn4.bio1	HDC	1
1pn9.bio1	GTX	2
1pnf.bio1	NAG	2
1pno.bio1	NAP	1
1po0.bio1	FLC	2
1poc.bio1	GEL	1
1pot.bio1	SPD	1
1pq7.bio1	ARG	1
1pq9.bio1	44B	2
1pq9.bio1	BNS	2
1pr9.bio1	NAP	2
1ps6.bio1	4TP	1
1ps9.bio1	FAD	1
1ps9.bio1	FMN	1
1ps9.bio1	MDE	1
1ps9.bio1	NAP	1
1pt2.bio1	SUC	1
1ptr.bio1	PRB	1
1pu7.bio1	39A	1
1pua.bio1	COA	1
1puj.bio1	GNP	1
1pvn.bio1	MZP	2
1pvs.bio1	7HP	1
1pwb.bio1	GLC	2
1px8.bio1	XYP	2
1pxd.bio1	SFP	2
1pz0.bio1	NAP	1
1pz1.bio1	NAP	1
1pz4.bio1	PLM	1
1pzg.bio1	A3D	2
1pzl.bio1	MYR	1
1pzm.bio1	5GP	2
1pzo.bio1	CBT	2
1pzx.bio1	PLM	1
1q0h.bio1	FOM	1
1q0h.bio1	NDP	1
1q0r.bio1	AKT	1
1q0s.bio1	SAH	1
1q0y.bio1	MOI	1
1q11.bio1	TYB	1
1q19.bio1	SSC	4
1q19.bio1	APC	3
1q1r.bio1	FAD	1
1q1y.bio1	BB2	1
1q20.bio1	A3P	1
1q20.bio1	PLO	1
1q23.bio1	FUA	3
1q2c.bio1	COA	1
1q2d.bio1	COA	1
1q3a.bio1	NGH	1
1q3e.bio1	PCG	1
1q3p.bio1	GLU ALA GLN THR ARG LEU	2
1q3q.bio1	ANP	3
1q4g.bio1	BFL	2
1q4t.bio1	4CO	2
1q5d.bio1	EPB	1
1q5h.bio1	DUD	3
1q5m.bio1	NAP	1
1q6i.bio1	FK5	2
1q6o.bio1	LG6	2
1q72.bio1	COC	1
1q79.bio1	3AT	1
1q7b.bio1	NAP	3
1q7e.bio1	MET	2
1q7l.bio1	GLY	1
1q84.bio1	TZ4	2
1q91.bio1	DPB	1
1q9i.bio1	FAD	1
1q9i.bio1	TEO	1
1qan.bio1	SAH	1
1qb7.bio1	ADE	1
1qca.bio1	FUA	1
1qcf.bio1	PP1	1
1qci.bio1	ADE	1
1qd0.bio1	RR6	1
1qf5.bio1	GDP	1
1qf5.bio1	RPL	1
1qf9.bio1	ADP	1
1qf9.bio1	ALF	1
1qf9.bio1	C5P	1
1qft.bio1	HSM	1
1qfy.bio1	FAD	1
1qg6.bio1	NAD	1
1qg6.bio1	TCL	1
1qh5.bio1	GBP	1
1qh5.bio1	GTT	1
1qh8.bio1	HCA	1
1qh9.bio1	DLA	1
1qhg.bio1	ATP	1
1qhh.bio1	ATP	1
1qho.bio1	MAL	2
1qho.bio1	ABD	1
1qin.bio1	GIP	2
1qjc.bio1	PNS	1
1qk3.bio1	5GP	3
1qkq.bio1	BMA	1
1qkz.bio1	ALA ASN GLY GLY ALA SER GLY GLN VAL LYS	1
1qmg.bio1	APX	2
1qmg.bio1	DMV	1
1qmh.bio1	CIT	2
1qnf.bio1	FAD	1
1qnf.bio1	HDF	1
1qnr.bio1	MAB	1
1qo0.bio1	BMD	2
1qo3.bio1	ARG GLY PRO GLY ARG ALA PHE VAL THR ILE	1
1qo8.bio1	FAD	2
1qor.bio1	NAP	1
1qpb.bio1	PYM	2
1qpb.bio1	TPP	2
1qpg.bio1	3PG	1
1qpg.bio1	MAP	1
1qpr.bio1	PHT	1
1qpr.bio1	PPC	1
1qr0.bio1	COA	1
1qrd.bio1	FAD	2
1qrd.bio1	DQN	1
1qs0.bio1	TDP	1
1qs4.bio1	100	1
1qs8.bio1	IVA VAL VAL STA ALA STA	1
1qsc.bio1	ACE TYR PRO ILE GLN GLU THR	2
1qsm.bio1	ACO	4
1qsr.bio1	ACO	1
1qvj.bio1	RP5	1
1qw9.bio1	KHP	2
1qx4.bio1	FAD	2
1qxa.bio1	GLY GLY GLY	1
1qxo.bio1	FMN	5
1qxo.bio1	EPS	2
1qxw.bio1	M1C	1
1qy5.bio1	NEC	1
1qzr.bio1	ANP	2
1qzr.bio1	CDX	1
1qzy.bio1	TDE	1
1r0x.bio1	ATP	1
1r16.bio1	PYF	1
1r18.bio1	SAH	1
1r1h.bio1	BIR	1
1r1q.bio1	ACE ARG GLU PTR VAL ASN VAL	1
1r2j.bio1	FAD	1
1r2q.bio1	GNP	1
1r31.bio1	MEV	2
1r31.bio1	COA	1
1r37.bio1	ETX	2
1r37.bio1	NAD	2
1r4w.bio1	GSH	2
1r55.bio1	97	1
1r5a.bio1	GTS	1
1r5l.bio1	VIV	1
1r6b.bio1	ADP	2
1r6d.bio1	DAU	1
1r6d.bio1	NAD	1
1r6n.bio1	434	2
1r6t.bio1	TYM	1
1r6u.bio1	TYM	1
1r6w.bio1	164	1
1r89.bio1	CTP	2
1r9j.bio1	TPP	2
1r9o.bio1	FLP	1
1ra0.bio1	FPY	1
1rbl.bio1	CAP	2
1rbo.bio1	CAP	1
1rc0.bio1	KT5	1
1rdl.bio1	MMA	2
1rds.bio1	GPC	1
1rdt.bio1	570	1
1rdt.bio1	L79	1
1re0.bio1	AFB	1
1re0.bio1	GDP	1
1re8.bio1	BD2	1
1re9.bio1	DSO	1
1reo.bio1	FAD	1
1req.bio1	DCA	1
1rf6.bio1	GPJ	1
1rf6.bio1	S3P	1
1rfm.bio1	NAD	2
1rge.bio1	2GP	1
1riw.bio1	OSC	1
1rj9.bio1	GCP	2
1rjn.bio1	COA	1
1rjw.bio1	ETF	9
1rkd.bio1	ADP	1
1rkd.bio1	RIB	1
1rkx.bio1	NAD	2
1rl4.bio1	BL5	1
1rl4.bio1	BRR	1
1rlj.bio1	FMN	1
1rlz.bio1	NAD	1
1rm0.bio1	NAI	2
1rm0.bio1	D6P	1
1rm4.bio1	NDP	1
1rm6.bio1	FAD	2
1rm6.bio1	PCD	2
1rm8.bio1	BAT	1
1rn8.bio1	DUP	2
1rnt.bio1	2GP	1
1ro7.bio1	CSF	4
1rp0.bio1	AHZ	2
1rp7.bio1	TZD	2
1rpj.bio1	ALL	1
1rpn.bio1	GDP	1
1rpn.bio1	NDP	1
1rq2.bio1	CIT	1
1rq5.bio1	CTT	1
1rqh.bio1	PYR	1
1rqj.bio1	IPR	1
1rqj.bio1	RIS	1
1rql.bio1	VSO	1
1rqw.bio1	TAR	1
1rrm.bio1	APR	2
1rrv.bio1	DVV	1
1rrv.bio1	TYD	1
1rsd.bio1	PSB	1
1rsg.bio1	FAD	2
1rtw.bio1	MP5	1
1rv0.bio1	NAG	2
1rv0.bio1	DAN	1
1rv1.bio1	IMZ	5
1rwq.bio1	5AP	1
1rx0.bio1	2MC	2
1rx0.bio1	FAD	2
1ry2.bio1	AMP	1
1rya.bio1	GDP	2
1ryd.bio1	NDP	2
1ryd.bio1	GLC	1
1ryh.bio1	GNP	1
1ryi.bio1	FAD	2
1ryi.bio1	GOA	1
1ryo.bio1	OXL	1
1rz1.bio1	FAD	2
1rz1.bio1	NAD	1
1rzu.bio1	ADP	1
1rzx.bio1	ACE VAL LYS GLU SER LEU VAL	1
1rzy.bio1	5AS	1
1s17.bio1	GNR	1
1s20.bio1	NAD	2
1s20.bio1	TAR	1
1s2d.bio1	ADE	3
1s39.bio1	AQO	1
1s3g.bio1	AP5	1
1s3x.bio1	ADP	1
1s5d.bio1	GAL	3
1s5o.bio1	152	1
1s5p.bio1	LYS GLY GLY ALA ALY ARG HIS ARG	1
1s68.bio1	AMP	1
1s7g.bio1	NAD	2
1s7g.bio1	APR	1
1s7n.bio1	COA	2
1s7u.bio1	LYS ALA VAL TYR ASN PHE ALA THR MET	1
1s8g.bio1	LAU	1
1s9a.bio1	BEZ	2
1s9d.bio1	AFB	1
1s9d.bio1	GDP	1
1s9j.bio1	ATP	1
1s9j.bio1	BBM	1
1say.bio1	PYR	1
1saz.bio1	ACP	1
1sb8.bio1	NAD	1
1sb8.bio1	UD2	1
1sbr.bio1	VIB	3
1sby.bio1	NAD	2
1sby.bio1	ETF	1
1sbz.bio1	FMN	3
1sc3.bio1	MLI	1
1sc6.bio1	NAD	4
1sdw.bio1	IYT	3
1se4.bio1	LAT	1
1ses.bio1	AHX	1
1ses.bio1	AMP	1
1sff.bio1	IK2	2
1sg0.bio1	FAD	2
1sg0.bio1	STL	1
1sg4.bio1	CO8	1
1sgj.bio1	OAA	1
1sh9.bio1	RIT	1
1siv.bio1	GLI	1
1sjd.bio1	NPG	4
1sjn.bio1	DUP	2
1sjw.bio1	NGV	1
1skq.bio1	GDP	1
1sl3.bio1	170	1
1sm2.bio1	STO	1
1sm4.bio1	FAD	1
1smr.bio1	PIV HIS PRO PHE HIS LPL TYR TYR SER	1
1sn0.bio1	T44	2
1snc.bio1	PTP	1
1snn.bio1	R5P	2
1sny.bio1	NAP	1
1so0.bio1	GAL	1
1sow.bio1	NAD	2
1sow.bio1	OXL	1
1sox.bio1	MTE	1
1sqf.bio1	SAM	1
1sqi.bio1	869	2
1sqk.bio1	ADP	1
1sqk.bio1	LAR	1
1sql.bio1	GUN	5
1sqs.bio1	TAR	1
1sr7.bio1	MOF	2
1sr9.bio1	KIV	2
1ss4.bio1	CIT	1
1ss4.bio1	GTT	1
1ssq.bio1	CYS	1
1st0.bio1	GTG	2
1su2.bio1	ATP	2
1sua.bio1	ALA LEU ALA LEU	1
1suo.bio1	CPZ	1
1suw.bio1	NAP	3
1sux.bio1	BTS	1
1svi.bio1	GDP	1
1svm.bio1	ATP	4
1sw0.bio1	PGA	1
1sw1.bio1	PBE	1
1swg.bio1	BTN	3
1swk.bio1	BTN	3
1sz2.bio1	BGC	1
1szd.bio1	APR	1
1szo.bio1	CAX	2
1t0a.bio1	FPP	1
1t0i.bio1	FMN	2
1t0l.bio1	NAP	2
1t0l.bio1	ICT	1
1t0s.bio1	BML	6
1t10.bio1	F6P	1
1t26.bio1	GBD	1
1t26.bio1	NAI	1
1t2a.bio1	NDP	3
1t2a.bio1	GDP	1
1t2b.bio1	CNL	1
1t31.bio1	OHH	1
1t32.bio1	OHH	1
1t3d.bio1	CYS	1
1t3q.bio1	MCN	2
1t3q.bio1	FAD	1
1t44.bio1	ATP	1
1t46.bio1	STI	1
1t57.bio1	FMN	3
1t5b.bio1	FMN	2
1t5c.bio1	ADP	1
1t5z.bio1	DHT	1
1t65.bio1	DHT	1
1t66.bio1	FLU	1
1t73.bio1	DHT	1
1t74.bio1	DHT	1
1t76.bio1	DHT	1
1t79.bio1	DHT	1
1t7d.bio1	ARY	1
1t7f.bio1	DHT	1
1t7m.bio1	DHT	1
1t7q.bio1	152	1
1t7q.bio1	COA	1
1t7r.bio1	DHT	1
1t90.bio1	NAD	3
1t9f.bio1	MLI	1
1t9m.bio1	FMN	2
1ta8.bio1	NMN	1
1tb3.bio1	FMN	2
1tb4.bio1	PEJ	1
1tco.bio1	FK5	1
1td2.bio1	PXL	2
1tdf.bio1	NAP	1
1te2.bio1	2PL	1
1ted.bio1	MYR	2
1tf9.bio1	PHI	1
1tfz.bio1	869	2
1th8.bio1	ADP	1
1ti7.bio1	NAP	1
1tid.bio1	ATP	2
1tip.bio1	F6P	2
1tiq.bio1	COA	2
1tiw.bio1	FAD	1
1tiw.bio1	TFB	1
1tjg.bio1	GLU LEU ASP LYS TRP ALA SER	1
1tjy.bio1	PAV	1
1tk2.bio1	VAL ORN LEU PHE PRO VAL ORN LEU PHE PRO	1
1tkb.bio1	N1T	2
1tke.bio1	SER	1
1tku.bio1	5RP	2
1tl2.bio1	NAG	5
1tlg.bio1	GAL	1
1tmc.bio1	GLU VAL ALA PRO PRO GLU TYR HIS ARG LYS	1
1tmo.bio1	2MD	2
1tmt.bio1	PHE PRO ARG	1
1tmx.bio1	BEZ	2
1tmx.bio1	HGX	2
1to9.bio1	HMH	2
1toj.bio1	HCI	1
1tox.bio1	NAD	1
1tpy.bio1	16A	1
1tpy.bio1	SAH	1
1tq4.bio1	GDP	1
1tqp.bio1	ATP	1
1tt1.bio1	KAI	1
1tt2.bio1	THP	1
1tt8.bio1	PHB	1
1tu3.bio1	GNP	1
1tu7.bio1	GTT	1
1tuf.bio1	AZ1	2
1tuk.bio1	PGM	2
1tuu.bio1	ADP	1
1tuu.bio1	AMP	1
1tuu.bio1	PIS	1
1tuv.bio1	VK3	2
1tv5.bio1	N8E	2
1tv5.bio1	A26	1
1tv5.bio1	FMN	1
1tv5.bio1	ORO	1
1tvp.bio1	CBI	1
1tw3.bio1	ERT	2
1tw3.bio1	SAH	2
1tw4.bio1	CHD	2
1tx2.bio1	680	1
1txr.bio1	BES	1
1ty9.bio1	FMN	2
1tzd.bio1	ADP	1
1tzj.bio1	A3B	2
1u00.bio1	GLU LEU PRO PRO VAL LYS ILE HIS CYS	1
1u08.bio1	PLP	2
1u0j.bio1	ADP	1
1u0z.bio1	RDC	1
1u18.bio1	HSM	1
1u1b.bio1	PAX	1
1u1f.bio1	183	5
1u1j.bio1	C2F	1
1u1j.bio1	MET	1
1u1w.bio1	3HA	2
1u25.bio1	IHS	1
1u29.bio1	I3P	1
1u2z.bio1	SAH	1
1u32.bio1	OKA	1
1u3d.bio1	ANP	1
1u3d.bio1	FAD	1
1u3g.bio1	ADP	1
1u3g.bio1	THF	1
1u3i.bio1	GSH	1
1u3r.bio1	338	2
1u3u.bio1	BNF	2
1u3u.bio1	NAD	1
1u4g.bio1	HPI	1
1u4j.bio1	MAN	2
1u4l.bio1	H1S	1
1u59.bio1	STO	1
1u5r.bio1	ATP	1
1u5v.bio1	ATP	1
1u6r.bio1	ADP	2
1u6r.bio1	IOM	1
1u70.bio1	MTX	1
1u70.bio1	NDP	1
1u72.bio1	MTX	1
1u72.bio1	NDP	1
1u7e.bio1	ANP	1
1u7t.bio1	TDT	3
1u7t.bio1	NAD	1
1u7z.bio1	PMT	2
1u8v.bio1	FAD	3
1u8x.bio1	G6P	1
1u8x.bio1	NAD	1
1u8z.bio1	GDP	1
1u9n.bio1	CNS	1
1u9q.bio1	186	1
1ua4.bio1	AMP	1
1ua4.bio1	GLC	1
1uad.bio1	GNP	1
1ual.bio1	SAH	1
1uay.bio1	ADN	2
1uby.bio1	DMA	1
1uc2.bio1	SUC	1
1ucd.bio1	U5P	1
1ucd.bio1	URA	1
1ucn.bio1	ADP	3
1udb.bio1	NAD	1
1udb.bio1	UFG	1
1udh.bio1	URA	1
1udy.bio1	CS8	4
1udy.bio1	FAD	4
1uf5.bio1	CDT	2
1ufy.bio1	MLI	1
1uh4.bio1	GLC	11
1uhb.bio1	GLY LYS ASP SER CYS GLN GLY ASP SER	1
1uhk.bio1	CZN	1
1ui0.bio1	URA	2
1uj2.bio1	ADP	1
1uj2.bio1	C5P	1
1uj5.bio1	R5P	1
1ujp.bio1	CIT	1
1ukw.bio1	FAD	1
1ukz.bio1	ADP	1
1ukz.bio1	AMP	1
1um0.bio1	FMN	3
1um5.bio1	SS1	1
1umg.bio1	2FP	1
1umk.bio1	FAD	1
1ump.bio1	SQA	1
1umw.bio1	PRO MET GLN SER TPO PRO LEU	1
1unh.bio1	IXM	2
1uo4.bio1	PIH	1
1uou.bio1	CMU	1
1up7.bio1	NAD	3
1up7.bio1	G6P	2
1upb.bio1	TPP	3
1upf.bio1	URF	3
1uqt.bio1	U2F	1
1uqx.bio1	MAM	1
1ur4.bio1	B2G	1
1urs.bio1	MLR	1
1us5.bio1	GLU	1
1usf.bio1	NAP	3
1usf.bio1	FMN	2
1usi.bio1	PHE	1
1usq.bio1	CLM	1
1utm.bio1	PEA	1
1uvc.bio1	STE	2
1uvw.bio1	EBS	1
1uw1.bio1	ADP	1
1uw6.bio1	NCT	3
1uwc.bio1	FER	2
1uwk.bio1	NAD	1
1uwk.bio1	URO	1
1uwz.bio1	THU	2
1uym.bio1	PU3	1
1uz4.bio1	IFL	1
1uzn.bio1	NAP	1
1v08.bio1	NTZ	4
1v0c.bio1	ACO	1
1v0c.bio1	KNC	1
1v0j.bio1	FAD	1
1v0o.bio1	INR	1
1v1a.bio1	ADP	2
1v1a.bio1	KDG	1
1v1j.bio1	FA3	2
1v25.bio1	ANP	2
1v2a.bio1	GTS	2
1v2f.bio1	HCI	2
1v2g.bio1	OCA	1
1v2x.bio1	SAM	1
1v35.bio1	NAI	2
1v3e.bio1	ZMR	1
1v3s.bio1	ATP	2
1v47.bio1	ADX	2
1v4s.bio1	AGC	1
1v4s.bio1	MRK	1
1v59.bio1	FAD	2
1v59.bio1	NAD	2
1v5f.bio1	FAD	1
1v5f.bio1	TPP	1
1v5y.bio1	4HC	2
1v5y.bio1	FMN	2
1v6a.bio1	TRE	4
1v7c.bio1	HEY	1
1v7r.bio1	CIT	2
1v7w.bio1	NAG	2
1v7z.bio1	CRN	1
1v8b.bio1	ADN	3
1v8b.bio1	NAH	2
1v8k.bio1	ANP	1
1v8s.bio1	AMP	1
1v93.bio1	FAD	1
1v9a.bio1	SAH	2
1v9n.bio1	NDP	1
1va5.bio1	SOG	2
1va6.bio1	ADP	1
1va6.bio1	P2S	1
1vay.bio1	AZA	1
1vb3.bio1	KPA	1
1vbh.bio1	PEP	1
1vbi.bio1	NAD	1
1vbj.bio1	CIT	1
1vbj.bio1	NAP	1
1vbo.bio1	MAN	2
1vc9.bio1	ATP	1
1vco.bio1	GLN	1
1vd3.bio1	U2P	1
1vdc.bio1	FAD	1
1vdn.bio1	ACE ALA ALA PRO ALA MCM	1
1ve3.bio1	SAM	2
1vf1.bio1	GSH	1
1vg0.bio1	GDP	1
1vg0.bio1	GER	1
1vg1.bio1	GDP	1
1vg9.bio1	GDP	1
1vgv.bio1	UD2	1
1vhn.bio1	FMN	1
1vht.bio1	BA3	1
1vhw.bio1	ADN	3
1vhz.bio1	APR	1
1vi2.bio1	NAD	1
1vj5.bio1	CIU	1
1vje.bio1	MSE	2
1vjo.bio1	PLP	1
1vjt.bio1	NAD	1
1vjy.bio1	460	1
1vkj.bio1	A3P	3
1vko.bio1	NAD	1
1vl0.bio1	NAI	2
1vl1.bio1	CIT	1
1vl8.bio1	NAP	2
1vlb.bio1	PCD	1
1vlf.bio1	MGD	2
1vlf.bio1	BTT	1
1vlh.bio1	PNS	5
1vlj.bio1	NAP	2
1vlt.bio1	ASP	1
1vm6.bio1	NAD	3
1vmk.bio1	GUN	1
1vp5.bio1	NAP	1
1vp6.bio1	CMP	1
1vpd.bio1	TLA	1
1vpe.bio1	3PG	1
1vpe.bio1	ANP	1
1vpm.bio1	COA	2
1vpo.bio1	TES	1
1vq2.bio1	DDN	1
1vr0.bio1	3SL	1
1vrn.bio1	MQ9	1
1vrn.bio1	UQ7	1
1vrp.bio1	ADP	2
1vrp.bio1	IOM	1
1vyf.bio1	OLA	1
1vyp.bio1	FMN	1
1vyp.bio1	TNF	1
1vyq.bio1	DUX	3
1w07.bio1	FAD	2
1w0h.bio1	AMP	1
1w0j.bio1	ADP	5
1w0o.bio1	DAN	1
1w0o.bio1	SIA	1
1w13.bio1	SM1	1
1w1a.bio1	NDG	1
1w1g.bio1	4PT	1
1w1s.bio1	EMU	1
1w2d.bio1	4IP	1
1w2d.bio1	ADP	1
1w2g.bio1	THM	2
1w2y.bio1	DUN	2
1w3r.bio1	2MN	1
1w3r.bio1	PYR	1
1w3t.bio1	3GR	3
1w3y.bio1	PVC	1
1w44.bio1	ADP	4
1w4r.bio1	TTP	2
1w4x.bio1	FAD	1
1w55.bio1	C	2
1w55.bio1	GPP	1
1w5f.bio1	G2P	2
1w62.bio1	PYC	1
1w6f.bio1	ISZ	2
1w6k.bio1	LAN	1
1w72.bio1	GLU ALA ASP PRO THR GLY HIS SER TYR	1
1w78.bio1	ADP	1
1w78.bio1	PD8	1
1w7f.bio1	ICT	1
1w7x.bio1	413	1
1w85.bio1	TDP	1
1w8d.bio1	NAP	4
1w8s.bio1	FBP	1
1w96.bio1	S1A	1
1w9d.bio1	SEH	1
1w9u.bio1	RIG	1
1wa5.bio1	GTP	1
1wap.bio1	LTR	2
1waw.bio1	RIG	1
1wbi.bio1	BTN	3
1wcq.bio1	DAN	1
1wd4.bio1	AHR	3
1wda.bio1	BAG	1
1wdi.bio1	CIT	1
1wdk.bio1	N8E	4
1wdk.bio1	ACO	2
1wdk.bio1	NAD	1
1wdn.bio1	GLN	1
1wdt.bio1	GTP	1
1wdy.bio1	25A	1
1wei.bio1	ADE	1
1wf3.bio1	GNP	1
1wg8.bio1	SAM	1
1wk9.bio1	TSB	1
1wkl.bio1	ADP	1
1wkl.bio1	ATP	1
1wkm.bio1	MET	1
1wkr.bio1	IVA VAL VAL STA ALA STA	1
1wkw.bio1	GTA	1
1wl4.bio1	COA	1
1wle.bio1	SRP	2
1wlj.bio1	U5P	1
1wm1.bio1	PTB	1
1wma.bio1	AB3	2
1wma.bio1	NDP	1
1wmz.bio1	NGA	1
1wn3.bio1	HXC	2
1wnb.bio1	NAD	4
1wnb.bio1	BTL	1
1wng.bio1	SAH	1
1wog.bio1	16D	2
1woq.bio1	GLC	1
1wor.bio1	RED	1
1wpq.bio1	NAD	2
1wpq.bio1	13P	1
1wpv.bio1	HIS	1
1wra.bio1	POC	1
1ws1.bio1	BB2	1
1wub.bio1	OTP	1
1wur.bio1	8DG	4
1wuu.bio1	ANP	2
1wuu.bio1	GAL	2
1wuw.bio1	SER	1
1wuw.bio1	TSU	1
1wvc.bio1	CTP	1
1wwz.bio1	ACO	2
1wxi.bio1	AMP	1
1wxi.bio1	ATS	1
1wy7.bio1	SAH	1
1wz1.bio1	DNS	1
1wzu.bio1	MLT	1
1x09.bio1	IPE	2
1x1i.bio1	46M	1
1x1r.bio1	GDP	1
1x1t.bio1	NAD	1
1x2r.bio1	LEU ASP GLU GLU THR GLY GLU PHE LEU	1
1x31.bio1	DMG	1
1x31.bio1	FAD	1
1x31.bio1	FMN	1
1x31.bio1	NAD	1
1x54.bio1	4AD	1
1x6v.bio1	ADP	1
1x7d.bio1	NAD	2
1x7d.bio1	ORN	1
1x87.bio1	NAD	1
1x8d.bio1	RNS	1
1x8j.bio1	A3P	2
1x8j.bio1	AE2	1
1x8x.bio1	TYR	1
1x92.bio1	M7P	2
[truncated: 1,797 more rows]

## Sheet: Biounits and Invalid Ligands
PDB Biounit	HET	Count
10gs.bio1	MES	1
154l.bio1	NAG	3
16pk.bio1	EPE	1
186l.bio1	HED	1
186l.bio1	CL	2
1a0j.bio1	SO4	8
1a4g.bio1	CA	2
1a5z.bio1	CD	1
1a69.bio1	SO4	3
1a78.bio1	DTT	1
1a8s.bio1	SO4	4
1a8u.bio1	SO4	3
1a95.bio1	BO3	1
1abo.bio1	SO4	1
1ado.bio1	SO4	2
1ag9.bio1	CL	1
1ag9.bio1	CA	1
1ag9.bio1	BTB	2
1aj0.bio1	SO4	1
1akv.bio1	SO4	4
1aky.bio1	IMD	1
1amu.bio1	SO4	1
1atl.bio1	CH3	1
1azt.bio1	PO4	12
1b0u.bio1	CL	4
1b4p.bio1	SO4	3
1b57.bio1	CL	1
1b63.bio1	EDO	2
1bcj.bio1	CL	1
1bg2.bio1	ACT	3
1bkj.bio1	PO4	1
1bq4.bio1	SO4	3
1bxo.bio1	SO4	1
1bxo.bio1	GOL	2
1bzy.bio1	POP	3
1c1e.bio1	DMR	1
1c1x.bio1	PO4	1
1c1x.bio1	IPA	3
1c3m.bio1	MAN	2
1c3q.bio1	CL	1
1c3x.bio1	PO4	2
1c5c.bio1	GOL	2
1c7s.bio1	SO4	4
1c96.bio1	OX	1
1c9k.bio1	POP	1
1c9k.bio1	PO4	2
1cbf.bio1	PO4	2
1cbk.bio1	SO4	2
1ccw.bio1	CNC	2
1cf2.bio1	SO4	2
1ct8.bio1	SO4	2
1ct9.bio1	IUM	2
1ct9.bio1	CL	2
1ct9.bio1	AMP	2
1cy2.bio1	PO4	1
1cyd.bio1	IPA	4
1d1t.bio1	CAC	4
1d1t.bio1	ACT	9
1d2n.bio1	GOL	1
1d6h.bio1	SO4	1
1d6z.bio1	PEO	2
1d6z.bio1	GOL	2
1dak.bio1	PO4	1
1dj9.bio1	SO4	2
1djx.bio1	ACT	1
1dlj.bio1	SO4	3
1dlj.bio1	GOL	3
1dqn.bio1	POP	2
1dqn.bio1	IPA	1
1dqs.bio1	CL	1
1dry.bio1	SO4	2
1dry.bio1	GOL	4
1dss.bio1	SO4	2
1duv.bio1	MPD	1
1dwk.bio1	SO4	7
1dxy.bio1	SO4	2
1dzt.bio1	SO4	2
1dzt.bio1	GOL	4
1e0s.bio1	NH4	1
1e1o.bio1	GOL	8
1e2k.bio1	SO4	2
1e2s.bio1	NAG	1
1e4e.bio1	GOL	9
1e5d.bio1	OXY	1
1e5f.bio1	SO4	5
1e5f.bio1	GOL	1
1e6e.bio1	SO4	4
1e7s.bio1	UVW	1
1e7s.bio1	TRS	1
1e7s.bio1	SO4	3
1ec9.bio1	IPA	1
1ecc.bio1	MN	2
1ed4.bio1	CAD	1
1ei1.bio1	SO4	3
1ei1.bio1	GOL	2
1eje.bio1	SO4	1
1ekx.bio1	CA	1
1eli.bio1	PO4	1
1eli.bio1	CL	1
1elj.bio1	SO4	3
1elw.bio1	TRS	2
1em6.bio1	MPD	1
1esw.bio1	EDO	2
1eu8.bio1	CL	5
1ewk.bio1	EPE	3
1ex7.bio1	SO4	2
1ex8.bio1	CL	1
1eyn.bio1	GOL	2
1f3d.bio1	SO4	1
1f6b.bio1	SO4	3
1f74.bio1	GOL	4
1f74.bio1	CL	1
1f7l.bio1	CL	1
1f8f.bio1	SO4	2
1f8f.bio1	EOH	1
1fa2.bio1	DTT	1
1fcz.bio1	LMU	1
1fee.bio1	SO4	2
1fk5.bio1	FMT	3
1fl2.bio1	SO4	1
1fnd.bio1	SO4	1
1fo3.bio1	SO4	3
1frw.bio1	ACT	1
1fui.bio1	SO4	1
1fw1.bio1	SO4	1
1fw1.bio1	DTT	1
1fwy.bio1	SO4	2
1fwy.bio1	EDO	1
1fx8.bio1	GOL	3
1fzq.bio1	SO4	2
1fzq.bio1	NH4	1
1fzq.bio1	MES	1
1g1l.bio1	SO4	6
1g2o.bio1	PO4	3
1g3m.bio1	EDO	4
1g41.bio1	SO4	1
1g42.bio1	CA	2
1g42.bio1	ACT	1
1g55.bio1	SO4	1
1g55.bio1	GOL	1
1g55.bio1	BME	1
1g6h.bio1	HGC	1
1g79.bio1	SEO	1
1g79.bio1	PO4	2
1ga2.bio1	GOL	4
1ga2.bio1	ACY	1
1gcz.bio1	SO4	6
1gg6.bio1	SO4	3
1gg6.bio1	EDO	4
1gg6.bio1	CYS GLY VAL PRO ALA ILE GLN PRO VAL LEU	1
1ghq.bio1	ZN	1
1gjw.bio1	PO4	3
1gkz.bio1	XE	2
1gkz.bio1	CL	3
1goy.bio1	SO4	3
1gp6.bio1	MES	2
1gpe.bio1	NAG	1
1gr0.bio1	CAC	1
1gsa.bio1	SO4	1
1gui.bio1	BGC	5
1gv8.bio1	CO3	1
1gve.bio1	GOL	12
1gvf.bio1	EGL	13
1gwc.bio1	SO4	2
1gye.bio1	CL	1
1gz4.bio1	TTN	1
1gz6.bio1	SO4	4
1gzf.bio1	SO4	2
1h0a.bio1	DIO	5
1h0c.bio1	GOL	5
1h0h.bio1	S	2
1h0h.bio1	EPE	2
1h2k.bio1	SO4	2
1h2m.bio1	SO4	2
1h3f.bio1	SO4	4
1h41.bio1	EDO	19
1h5r.bio1	SO4	5
1h6c.bio1	GOL	2
1h6h.bio1	GOL	1
1h8s.bio1	SO4	2
1h9a.bio1	SO4	1
1hd2.bio1	BRO	5
1hdg.bio1	SO4	2
1hgx.bio1	SO4	1
1hku.bio1	GOL	1
1hku.bio1	FMT	2
1hn4.bio1	SO4	5
1hp1.bio1	SO4	3
1hp1.bio1	CO3	1
1hqs.bio1	PGR	2
1hqs.bio1	PGQ	5
1hsl.bio1	CD	3
1htw.bio1	ACT	1
1hyh.bio1	SO4	2
1hyu.bio1	SO4	2
1hyu.bio1	CL	1
1hzp.bio1	GOL	7
1i1d.bio1	IMD	1
1i58.bio1	ACT	2
1i5r.bio1	GOL	3
1i7a.bio1	PHE ALA PHE	1
1i7g.bio1	CPQ	1
1ia7.bio1	SO4	1
1ia7.bio1	EDO	3
1ig3.bio1	SO4	10
1igw.bio1	HG	4
1ihu.bio1	TAS	1
1ihu.bio1	CL	3
1ihu.bio1	CD	1
1ii7.bio1	SO4	3
1ii7.bio1	PO4	1
1im8.bio1	CL	1
1iq7.bio1	SO4	1
1is3.bio1	MES	1
1isi.bio1	NAG	1
1iwe.bio1	ACT	2
1iy8.bio1	MPD	3
1j17.bio1	SO4	1
1j2g.bio1	SO4	3
1j2j.bio1	IOD	2
1j2z.bio1	TLA	1
1j2z.bio1	SO4	2
1j39.bio1	GOL	3
1j49.bio1	SO4	1
1j54.bio1	EGL	3
1j71.bio1	EOH	6
1j99.bio1	HGI	3
1jak.bio1	SO4	1
1jak.bio1	GOL	3
1jak.bio1	CL	3
1jbu.bio1	SO4	1
1jbw.bio1	MG	1
1jcm.bio1	PO4	5
1je1.bio1	SO4	4
1jg3.bio1	CL	1
1jgu.bio1	OH	1
1jh7.bio1	SO4	1
1jhg.bio1	PO4	1
1jje.bio1	ACT	1
1jjv.bio1	SO4	1
1jl0.bio1	TMN	2
1jnr.bio1	GOL	3
1jp4.bio1	PO4	1
1jpn.bio1	ACY	2
1jq9.bio1	ACY	3
1jso.bio1	NAG	1
1ju2.bio1	NAG	2
1ju2.bio1	IPA	1
1k0e.bio1	FMT	1
1k12.bio1	CL	1
1k27.bio1	PO4	1
1k5n.bio1	GOL	2
1k6m.bio1	PO4	2
1k87.bio1	TRS	1
1k87.bio1	GOL	7
1k87.bio1	1PE	3
1kae.bio1	SO4	4
1kae.bio1	IMD	1
1kae.bio1	GOL	1
1kae.bio1	DTT	1
1kbj.bio1	EGL	2
1kc7.bio1	SO4	4
1kcc.bio1	CL	1
1kdo.bio1	SO4	3
1kew.bio1	GOL	3
1khz.bio1	CL	1
1kij.bio1	FMT	2
1kj8.bio1	MPO	1
1kj8.bio1	EDO	3
1kj8.bio1	CL	4
1kjm.bio1	SO4	1
1kjv.bio1	SO4	4
1kk8.bio1	GOL	1
1kmq.bio1	DOX	2
1knm.bio1	GOL	1
1knr.bio1	CL	1
1kol.bio1	SO4	2
1kpg.bio1	CO3	1
1kqn.bio1	XE	3
1kqp.bio1	POP	1
1kqp.bio1	EDO	10
1kqr.bio1	SO4	1
1kqr.bio1	GOL	1
1ksh.bio1	PO4	1
1ktc.bio1	SO4	7
1ktc.bio1	NAG	1
1ktc.bio1	GOL	13
1ktc.bio1	ACY	2
1ktg.bio1	PO4	1
1ktg.bio1	OH	1
1kw6.bio1	MPD	3
1kwk.bio1	MPD	2
1kwk.bio1	CL	1
1kwk.bio1	ACT	2
1kyv.bio1	PO4	3
1l1e.bio1	CO3	1
1l1q.bio1	SO4	3
1l5y.bio1	SO4	4
1l5y.bio1	GOL	1
1l5y.bio1	BF2	10
1l8n.bio1	GOL	13
1lbt.bio1	NAG	1
1lc3.bio1	PO4	3
1lcf.bio1	CO3	1
1lcp.bio1	MPD	6
1li4.bio1	IPA	2
1lk7.bio1	CL	4
1lnx.bio1	GOL	7
1lnx.bio1	ACY	2
1lri.bio1	CL	1
1ltz.bio1	CL	1
1lv0.bio1	SO4	3
1lvb.bio1	GOL	1
1lvw.bio1	SO4	2
1lvw.bio1	GOL	9
1lvw.bio1	CL	3
1lwd.bio1	SO4	2
1lzr.bio1	CL	2
1m0u.bio1	SO4	2
1m2x.bio1	GOL	1
1m32.bio1	PO4	1
1m5j.bio1	MAN	2
1m5w.bio1	PO4	2
1m7y.bio1	MPD	1
1m98.bio1	CL	2
1m9h.bio1	SO4	1
1mb4.bio1	CYS	1
1md2.bio1	233	1
1mg5.bio1	ACT	1
1mh5.bio1	SO4	1
1mjt.bio1	SUC	2
1mky.bio1	PO4	5
1ml6.bio1	IPA	2
1mmk.bio1	SO4	1
1mr3.bio1	PDO	2
1mr3.bio1	GOL	2
1mr3.bio1	EOH	4
1mr3.bio1	EGL	10
1mre.bio1	IMD	1
1mwa.bio1	GOL	2
1mwa.bio1	ACY	1
1mww.bio1	CL	1
1mxg.bio1	TRS	1
1mxg.bio1	ETE	2
1mxg.bio1	EOH	4
1mxi.bio1	IOD	1
1mzs.bio1	PO4	1
1mzv.bio1	PO4	1
1n13.bio1	MPD	2
1n1g.bio1	PLM	1
1n1v.bio1	SO4	2
1n2x.bio1	SO4	1
1n4w.bio1	GOL	1
1n5d.bio1	SO4	1
1n5s.bio1	1PG	1
1n62.bio1	PO4	1
1n8f.bio1	SO4	2
1n9g.bio1	SO4	4
1n9l.bio1	SO4	1
1ncw.bio1	GOL	4
1nd4.bio1	ACT	2
1ne7.bio1	GLC	6
1ngp.bio1	SO4	1
1nh8.bio1	SO4	3
1nl2.bio1	CL	3
1nlm.bio1	GOL	4
1nm5.bio1	GOL	1
1nme.bio1	158	1
1now.bio1	GOL	2
1np7.bio1	SO4	2
1npl.bio1	PO4	2
1nrg.bio1	SEO	1
1nrg.bio1	PO4	1
1nrj.bio1	EDO	1
1ntv.bio1	PO4	1
1nu4.bio1	MG	2
1nus.bio1	SO4	2
1nvm.bio1	SO4	3
1nvm.bio1	MPD	3
1nvq.bio1	SO4	1
1nw3.bio1	SO4	2
1nw3.bio1	ACT	1
1nw4.bio1	SO4	6
1nw4.bio1	IPA	5
1nw5.bio1	CL	1
1nww.bio1	MES	1
1nx9.bio1	GOL	2
1nyt.bio1	SO4	12
1nyt.bio1	DTT	1
1nzy.bio1	PO4	1
1nzy.bio1	EDO	2
1o04.bio1	GAI	4
1o04.bio1	EDO	11
1o0s.bio1	TTN	1
1o26.bio1	PGE	4
1o51.bio1	SO4	2
1o5o.bio1	SO4	6
1o69.bio1	BME	2
1o6b.bio1	PO4	1
1o6b.bio1	CL	1
1o6z.bio1	CL	3
1o75.bio1	XE	3
1o7n.bio1	EDO	6
1o98.bio1	SO4	6
1o9j.bio1	DTT	2
1oaa.bio1	SO4	2
1oc2.bio1	SO4	2
1od3.bio1	ACY	1
1od6.bio1	SO4	5
1odj.bio1	SO4	2
1odm.bio1	SO4	3
1of8.bio1	GOL	1
1ogd.bio1	CL	1
1oi6.bio1	GOL	2
1oj4.bio1	CL	1
1oj8.bio1	SO4	2
1okc.bio1	PC2	4
1okc.bio1	LDM	2
1okc.bio1	CDL	3
1oko.bio1	SO4	3
1oko.bio1	MPD	1
1ols.bio1	GOL	1
1omz.bio1	EDO	2
1onq.bio1	NAG	1
1onq.bio1	FUC	2
1opk.bio1	GOL	1
1oss.bio1	SO4	2
1otw.bio1	PEO	1
1ouk.bio1	SO4	1
1ovd.bio1	GOL	4
1oxv.bio1	IOD	3
1oyj.bio1	CL	5
1oz0.bio1	PO4	2
1ozh.bio1	PO4	2
1ozh.bio1	PIG	2
1ozh.bio1	PEG	3
1p0p.bio1	CL	1
1p0z.bio1	MO7	1
1p4n.bio1	GOL	2
1p6o.bio1	ACY	3
1p72.bio1	SO4	8
1p77.bio1	ACT	1
1p7w.bio1	NO3	1
1p7w.bio1	CA	2
1p9b.bio1	NO3	1
1pfk.bio1	MG	1
1pg4.bio1	EDO	3
1pg4.bio1	CL	1
1pgp.bio1	SO4	1
1pie.bio1	PO4	1
1pjs.bio1	PO4	1
1pjs.bio1	PGE	2
1pk8.bio1	EGL	2
1pkk.bio1	EGL	6
1pme.bio1	SO4	1
1pmo.bio1	TRS	15
1pn0.bio1	CL	1
1pn4.bio1	EDO	3
1pnf.bio1	SO4	1
1pq7.bio1	SO4	2
1pr9.bio1	2HP	2
1ps9.bio1	CL	3
1pvn.bio1	TRS	4
1pzg.bio1	SO4	1
1q0h.bio1	CIT	1
1q0r.bio1	SO4	1
1q0r.bio1	1PE	1
1q0y.bio1	SO4	2
1q11.bio1	PO4	1
1q11.bio1	GOL	2
1q4g.bio1	BOG	8
1q4t.bio1	EGL	2
1q4t.bio1	CL	3
1q5m.bio1	SO4	1
1q7b.bio1	CA	2
1q7e.bio1	MPD	7
1q84.bio1	P6G	1
1q91.bio1	PO4	1
1qan.bio1	ACT	2
1qb7.bio1	CIT	1
1qf5.bio1	PO4	1
1qh8.bio1	EDO	15
1qh8.bio1	CL	1
1qho.bio1	SO4	1
1qjc.bio1	SO4	3
1qmg.bio1	SO4	1
1qmh.bio1	DTO	1
1qnr.bio1	SO4	1
1qnr.bio1	GOL	2
1qo3.bio1	EDO	3
1qor.bio1	SO4	1
1qrd.bio1	CBD	2
1qs8.bio1	ACT	1
1qvj.bio1	TRS	1
1qvj.bio1	SO4	5
1qxa.bio1	ETM	1
1qxo.bio1	NCO	6
1qxo.bio1	EGL	5
1qxw.bio1	ACT	2
1qy5.bio1	M2M	1
1qzy.bio1	TBU	1
1r0x.bio1	ACY	2
1r2q.bio1	GOL	6
1r31.bio1	SO4	2
1r6n.bio1	DMS	1
1r6n.bio1	ALQ	1
1r6t.bio1	GOL	2
1r6u.bio1	GOL	2
1r89.bio1	CL	1
1rdl.bio1	CL	1
1re0.bio1	CIT	1
1re8.bio1	OCT	1
1reo.bio1	CIT	1
1req.bio1	B12	1
1rge.bio1	SO4	1
1rkd.bio1	PO4	2
1rlj.bio1	IOD	2
1rm4.bio1	SO4	2
1ro7.bio1	MPD	1
1rpj.bio1	SO4	1
1rrm.bio1	PGO	1
1rrv.bio1	GOL	2
1rtf.bio1	PO4	1
1rtw.bio1	PO4	2
1rx0.bio1	EGL	10
1rx0.bio1	ACY	7
1rya.bio1	TRS	1
1rya.bio1	CL	1
1s17.bio1	GOL	1
1s3x.bio1	PO4	1
1s3x.bio1	CA	1
1s5d.bio1	GOL	5
1s7g.bio1	SO4	8
1s7g.bio1	PG4	2
1s7g.bio1	P6G	1
1s7g.bio1	EGL	3
1s7g.bio1	2PE	1
1s7g.bio1	1PE	1
1s8g.bio1	SO4	1
1s8g.bio1	GOL	1
1s9a.bio1	TAM	1
1s9a.bio1	HGP	2
1sdw.bio1	O2	1
1sdw.bio1	GOL	6
1sm4.bio1	PO4	1
1sn0.bio1	SO4	1
1sr7.bio1	SO4	1
1sr7.bio1	GOL	1
1sr9.bio1	CL	1
1ss4.bio1	FMT	3
1ss4.bio1	ACT	1
1su2.bio1	MG	3
1szd.bio1	GOL	3
1szd.bio1	CL	1
1t0s.bio1	OH	1
1t0s.bio1	MCR	1
1t46.bio1	PO4	2
1t7q.bio1	EDO	1
1tb6.bio1	MPD	8
1tco.bio1	PO4	1
1td2.bio1	SO4	1
1ti7.bio1	CL	6
1tiq.bio1	DTT	2
1tt2.bio1	GOL	1
1tt2.bio1	DMS	2
1tv5.bio1	SO4	1
1u32.bio1	BME	2
1u4j.bio1	CL	1
1u4j.bio1	ACY	2
1uc2.bio1	SO4	6
1ucn.bio1	TRS	1
1ucn.bio1	PO4	3
1ucn.bio1	CA	2
1udb.bio1	PEG	1
1udb.bio1	EDO	1
1udh.bio1	SO4	2
1uf5.bio1	EGL	1
1ufy.bio1	MES	4
1ufy.bio1	CL	1
1uhb.bio1	ACT	1
1ui0.bio1	SO4	1
1uj5.bio1	CL	1
1umg.bio1	MPD	1
1ump.bio1	C8E	1
1upb.bio1	SO4	6
1upf.bio1	SO4	7
1ur1.bio1	CL	1
1us5.bio1	EGL	1
1usf.bio1	GOL	1
1uvw.bio1	GOL	2
1uwc.bio1	SO4	2
1uy4.bio1	GOL	1
1v2x.bio1	PO4	2
1v3e.bio1	SO4	1
1v3e.bio1	NAG	1
1v47.bio1	NA	1
1v47.bio1	CL	4
1v7w.bio1	CL	1
1v7z.bio1	SO4	3
1v93.bio1	DOX	6
1vdc.bio1	SO4	1
1vg0.bio1	PG4	1
1vg0.bio1	CL	1
1vg9.bio1	P33	1
1vhn.bio1	SO4	3
1vht.bio1	ACT	1
1vi2.bio1	SO4	2
1vj5.bio1	PO4	1
1vj5.bio1	P6G	1
1vkj.bio1	SO4	1
1vko.bio1	POP	1
1vko.bio1	IOD	2
1vko.bio1	CL	1
1vl0.bio1	UNL	1
1vl8.bio1	PO4	1
1vlb.bio1	MG	1
1vlb.bio1	IPA	2
1vlb.bio1	CL	3
1vlh.bio1	MPD	1
1vpd.bio1	CL	1
1w0j.bio1	PO4	1
1w0j.bio1	GOL	4
1w13.bio1	SO4	2
1w7x.bio1	SO4	4
1w7x.bio1	GOL	2
1wbi.bio1	SO4	4
1wbi.bio1	GOL	4
1wcq.bio1	GOL	2
1wda.bio1	SO4	3
1wpq.bio1	SO4	1
1x1t.bio1	CAC	1
1x2r.bio1	SO4	9
1x54.bio1	MPD	1
1xff.bio1	ACT	1
1xkv.bio1	PO4	5
1xkv.bio1	GOL	2
1xkw.bio1	SO4	4
1xkw.bio1	LDA	5
1xkw.bio1	EDO	1
1xva.bio1	ACT	2
1xxr.bio1	SO4	1
1xxr.bio1	GOL	1
1xxr.bio1	ACY	1
1ybh.bio1	NHE	1
1yej.bio1	ZN	2
1yhm.bio1	SO4	2
1yob.bio1	SO4	4
1yqz.bio1	CL	5
1ys4.bio1	MLA	4
1yum.bio1	CIT	4
1z17.bio1	MPD	1
1zch.bio1	CL	1
1zco.bio1	CL	2
1zea.bio1	CIT	2
1zei.bio1	CL	2
1zq5.bio1	ACT	1
1zq8.bio1	SO4	1
1zq8.bio1	GOL	1
1zsq.bio1	EGL	4
1zt1.bio1	CL	2
1zui.bio1	PO4	1
1zvw.bio1	BAM	1
2a19.bio1	PO4	1
2a7p.bio1	MES	1
2a8y.bio1	SO4	4
2aaw.bio1	P33	2
2aaw.bio1	DTL	1
2abj.bio1	PLP	1
2abs.bio1	CL	1
2ac7.bio1	SO4	1
2af6.bio1	IOD	4
2af6.bio1	GOL	7
2ag4.bio1	IPA	2
2agv.bio1	TG1	1
2agv.bio1	PTY	3
2ahr.bio1	FMT	2
2ai7.bio1	SO4	1
2aib.bio1	MES	1
2aib.bio1	GOL	2
2aiq.bio1	SO4	1
2aiq.bio1	GOL	1
2aiq.bio1	CL	1
2aiq.bio1	ACT	1
2ak3.bio1	SO4	1
2am1.bio1	GOL	1
2amv.bio1	GOL	1
2apc.bio1	GOL	6
2aph.bio1	SO4	1
2aqj.bio1	CL	1
2b4g.bio1	GOL	2
2b4g.bio1	BR	6
2b4r.bio1	GOL	3
2b5w.bio1	K	4
2b5w.bio1	FLC	1
2b6n.bio1	SO4	2
2b7n.bio1	SO4	1
2b7o.bio1	SO4	2
2b7o.bio1	CE1	1
2b82.bio1	PO4	1
2b8t.bio1	TRS	1
2b96.bio1	TRS	4
2b96.bio1	CL	1
2bcd.bio1	BME	1
2bcg.bio1	TRS	1
2bdg.bio1	NI	1
2bdg.bio1	CL	1
2bgs.bio1	SO4	2
2bgs.bio1	BCT	1
2bif.bio1	PO4	3
2bmk.bio1	IOD	3
2bmv.bio1	CL	1
2boy.bio1	MG	1
2boy.bio1	LPP	2
2br6.bio1	GOL	2
2bs3.bio1	LMT	1
2bsy.bio1	SO4	4
2bt3.bio1	SO4	3
2bt3.bio1	GOL	6
2buc.bio1	SO4	2
2buc.bio1	NDG	1
2bup.bio1	CL	2
2bwj.bio1	SO4	3
2bwm.bio1	SO4	2
2bwm.bio1	GOL	1
2bz1.bio1	SO4	3
2bz1.bio1	GOL	1
2bzg.bio1	B3P	1
2c12.bio1	PE4	1
2c12.bio1	GOL	10
2c1q.bio1	GOL	1
2c1x.bio1	B3P	1
2c2a.bio1	SO4	2
2c3q.bio1	IOD	9
2c4f.bio1	GLC	1
2c4f.bio1	FUC	1
2c4i.bio1	SO4	1
2c4w.bio1	IMD	2
2c4w.bio1	GOL	2
2c5a.bio1	FMT	14
2c5a.bio1	BTB	1
2c7v.bio1	ACT	2
2c80.bio1	PG4	1
2cb3.bio1	GOL	1
2cbo.bio1	SO4	1
2ccj.bio1	EGL	2
2ccj.bio1	CL	5
2ccv.bio1	GOL	1
2ccv.bio1	ACT	1
2cdc.bio1	EGL	2
2cdz.bio1	SO4	2
2cdz.bio1	CL	1
2cer.bio1	ACT	2
2cet.bio1	ACT	1
2cfa.bio1	CME	1
2cfu.bio1	PEG	8
2cfu.bio1	IPA	1
2chg.bio1	MG	1
2cig.bio1	SO4	2
2cig.bio1	GOL	4
2cix.bio1	BR	2
2cja.bio1	CL	1
2ck3.bio1	PO4	1
2ck3.bio1	MO3	3
2ck3.bio1	AZI	1
2cm4.bio1	ACT	1
2cn5.bio1	NO3	1
2cn5.bio1	CL	1
2cne.bio1	SO4	2
2cne.bio1	BOG	1
2cqs.bio1	SO4	2
2csn.bio1	SO4	2
2cxg.bio1	GLC	6
2cxs.bio1	GOL	3
2d09.bio1	OXY	1
2d0o.bio1	SO4	1
2d0t.bio1	NHE	2
2d1s.bio1	CL	2
2d2f.bio1	GOL	2
2d2i.bio1	SO4	3
2d3y.bio1	ACT	2
2d5x.bio1	CMO	2
2d7c.bio1	MES	1
2dbx.bio1	OC2	1
2dbx.bio1	GOL	1
2dbz.bio1	SO4	4
2dcf.bio1	SO4	2
2dcf.bio1	MES	1
2dcf.bio1	GOL	4
2ddq.bio1	EPE	1
2de4.bio1	ACT	1
2dfv.bio1	SO4	1
2dio.bio1	GOL	3
2dkd.bio1	PO4	1
2dkh.bio1	SO4	3
2dm6.bio1	TAM	1
2dqa.bio1	PT	1
2dqa.bio1	BGC	2
2drc.bio1	CL	1
2dt5.bio1	SO4	6
2dt5.bio1	GOL	1
2dt5.bio1	CL	1
2dt9.bio1	ACT	2
2dtj.bio1	CIT	1
2dtx.bio1	SO4	2
2dua.bio1	XYS	1
2dua.bio1	CL	2
2dvz.bio1	CD	1
2dwu.bio1	GOL	3
2e0p.bio1	GOL	3
2e0p.bio1	CL	1
2e1z.bio1	EDO	1
2e2p.bio1	SO4	3
2e2p.bio1	EPE	1
2e2r.bio1	GOL	3
2e5a.bio1	PO4	2
2e5a.bio1	ACY	1
2e5v.bio1	CL	1
2e7z.bio1	MPD	2
2e7z.bio1	ACT	1
2e9l.bio1	GOL	3
2eb5.bio1	SCN	9
2eju.bio1	GOL	1
2ev1.bio1	1PE	2
2ev9.bio1	SO4	2
2ewm.bio1	SO4	2
2f1k.bio1	TRS	1
2f2h.bio1	SO4	5
2f2h.bio1	MPO	2
2f2h.bio1	GOL	9
2f2l.bio1	SO4	2
2f2l.bio1	CIT	1
2f5t.bio1	IMD	1
2f5v.bio1	PG4	1
2f5v.bio1	PEG	1
2f5z.bio1	SO4	5
2f62.bio1	SO4	3
2f62.bio1	GOL	1
2f6d.bio1	PO4	1
2f7a.bio1	SO4	1
2f7a.bio1	ACT	1
2f7c.bio1	SO4	1
2f94.bio1	PO4	1
2f99.bio1	SO4	7
2f9w.bio1	GOL	1
2f9w.bio1	EDO	2
2far.bio1	SO4	1
2fb3.bio1	SO4	2
2fb3.bio1	POP	1
2fcu.bio1	DSU	1
2ff3.bio1	CA	2
2ff6.bio1	CA	2
2fge.bio1	MG	2
2fge.bio1	CL	1
2fgq.bio1	SO4	2
2fgq.bio1	BOG	1
2fh5.bio1	MO2	1
2fka.bio1	SO4	1
2fka.bio1	CXS	2
2foi.bio1	NAD	2
2fpu.bio1	CL	3
2fpy.bio1	SO4	5
2fpy.bio1	ACT	1
2fqo.bio1	SO4	1
2fr3.bio1	ACT	1
2fr6.bio1	SO4	1
2fr6.bio1	NH3	1
2fvj.bio1	GOL	1
2fxu.bio1	CA	2
2fxv.bio1	GOL	1
2fy3.bio1	GOL	1
2fzw.bio1	PO4	2
2g1k.bio1	SO4	3
2g1k.bio1	CL	2
2g37.bio1	MPD	3
2g50.bio1	GOL	6
2g50.bio1	ETE	1
2g50.bio1	EDO	11
2g5f.bio1	IMD	1
2g5f.bio1	GOL	1
2g6p.bio1	GOL	1
2g6p.bio1	EPE	1
2ga4.bio1	FMT	5
2ga4.bio1	EDO	1
2gag.bio1	SO3	1
2gag.bio1	GOL	1
2gcg.bio1	SO4	1
2gev.bio1	TRS	1
2gev.bio1	GOL	6
2gj3.bio1	EOH	1
2gk6.bio1	PO4	1
2gkl.bio1	GOL	3
2gl0.bio1	PO4	1
2glx.bio1	ACT	1
2gmh.bio1	EDO	7
2gn4.bio1	MES	2
2gou.bio1	TRS	1
2gou.bio1	SO4	1
2gou.bio1	PE4	1
2gou.bio1	BOG	1
2gpt.bio1	SO4	2
2gru.bio1	SO3	1
2gru.bio1	PO4	1
2gru.bio1	MPD	2
2gru.bio1	CAK	1
2gsq.bio1	SO4	1
2gte.bio1	PO4	1
2gv8.bio1	GOL	1
2gwd.bio1	ACT	5
2gwh.bio1	UNX	6
2gxq.bio1	TRS	1
2h12.bio1	SO4	21
2h12.bio1	CMX	3
2h6b.bio1	SO4	2
2h88.bio1	UNL	12
2h88.bio1	AZI	1
2h8z.bio1	SO4	10
2h9e.bio1	PO4	6
2h9e.bio1	ACT	3
2haw.bio1	SO4	1
2haw.bio1	PG4	2
2haw.bio1	CL	1
2hdk.bio1	ACY	1
2hej.bio1	SEO	1
2hej.bio1	MPD	1
2hej.bio1	EDO	4
2hek.bio1	PO4	6
2hek.bio1	GOL	10
2hek.bio1	CL	7
2hek.bio1	BR	1
2hfk.bio1	SO4	2
2hfk.bio1	DMS	4
2hgs.bio1	SO4	2
2hhj.bio1	HAI	1
2him.bio1	EDO	4
2hj3.bio1	SO4	9
2hkj.bio1	DMS	1
2hlb.bio1	SO4	1
2hnk.bio1	SO4	3
2hnk.bio1	PEG	4
2ho2.bio1	GOL	1
2hps.bio1	GOL	2
2hqm.bio1	PO4	1
2hqm.bio1	GSH	2
2hqm.bio1	GOL	8
2hqu.bio1	CL	1
2hs3.bio1	PO4	1
2hsa.bio1	SO4	2
2hsa.bio1	CL	1
2hte.bio1	UNX	3
2hte.bio1	1PG	1
2hvk.bio1	L2C	1
2hvk.bio1	F09	1
2i04.bio1	SO4	2
2i0d.bio1	PO4	4
2i0d.bio1	ACT	1
2i0k.bio1	GOL	3
2i0k.bio1	CAC	2
2i1q.bio1	CA	1
2i2c.bio1	PG4	1
2i3g.bio1	BTB	1
2i6u.bio1	SO4	3
2i8t.bio1	GOL	1
2ibn.bio1	SO4	1
2ibn.bio1	CYS	1
2iby.bio1	MES	1
2iby.bio1	GOL	2
2iby.bio1	CL	1
2icy.bio1	DMS	1
2idx.bio1	SO4	2
2idx.bio1	MG	1
2idx.bio1	CL	1
2ifw.bio1	GOL	1
2ifw.bio1	ACY	1
2ilz.bio1	ACY	4
2imf.bio1	PO4	3
2imf.bio1	CXS	1
2imp.bio1	SO4	2
2io8.bio1	MO2	1
2ior.bio1	HEZ	2
2itm.bio1	NH4	1
2iu8.bio1	SO4	5
2iu8.bio1	EDO	1
2iu8.bio1	BME	1
2iv3.bio1	GOL	2
2ivf.bio1	PO4	1
2ivf.bio1	MES	1
2ivf.bio1	GOL	8
2ivf.bio1	ACT	2
2ivn.bio1	GOL	1
2iw3.bio1	SO4	10
2iw6.bio1	SGM	2
2ixb.bio1	MRD	2
2ixb.bio1	MPD	1
2ixe.bio1	PO4	1
2iyg.bio1	DTU	1
2iyg.bio1	DTT	1
2iyl.bio1	SO4	2
2iz1.bio1	P33	1
2iz1.bio1	CL	2
2izz.bio1	EDO	7
2j07.bio1	PO4	1
2j07.bio1	CL	3
2j0b.bio1	SO4	1
2j0w.bio1	CL	1
2j1p.bio1	PGO	2
2j1p.bio1	BME	2
2j41.bio1	SO4	2
2j5v.bio1	SO4	1
2j5z.bio1	ACT	1
2j62.bio1	CL	1
2j83.bio1	GOL	4
2j8c.bio1	PO4	1
2j8c.bio1	PC1	1
2j8c.bio1	LDA	5
2j8c.bio1	HTO	2
2j8c.bio1	GOL	7
2j8c.bio1	GGD	1
2j8c.bio1	CDL	1
2j8r.bio1	GOL	2
2j8r.bio1	AZI	4
2j9c.bio1	MG	1
2j9c.bio1	EDO	4
2j9c.bio1	CL	4
2j9c.bio1	ACT	3
2j9l.bio1	CL	4
2jc4.bio1	NA	1
2jc4.bio1	ACT	1
2jc4.bio1	1PE	1
2jc9.bio1	SO4	5
2jc9.bio1	GOL	2
2jcz.bio1	SO4	2
2jdc.bio1	SO4	1
2jig.bio1	SO4	1
2jig.bio1	GOL	1
2jjq.bio1	GOL	2
2jkp.bio1	EDO	2
2jl1.bio1	GOL	5
2kin.bio1	SO4	3
2lig.bio1	SO4	2
2lig.bio1	PHN	1
2nad.bio1	SO4	1
2nad.bio1	AZI	2
2ncd.bio1	SO4	4
2nli.bio1	PEO	2
2nnj.bio1	SO4	3
2nnj.bio1	PLM	1
2nnq.bio1	SO4	2
2np9.bio1	OXY	1
2ns1.bio1	TRS	2
2ns1.bio1	BOG	8
2nt8.bio1	SO4	1
2nt8.bio1	GOL	3
2nu8.bio1	SO4	2
2nu8.bio1	PO4	1
2nu8.bio1	GOL	1
2nun.bio1	TRS	1
2nv4.bio1	ACT	1
2nw9.bio1	MN	1
2nxw.bio1	GOL	3
2nxw.bio1	CL	1
2nzu.bio1	SO4	9
2o1c.bio1	SO4	2
2o1s.bio1	K	1
2o1s.bio1	DPO	1
2o2c.bio1	GOL	2
2o3z.bio1	SO4	1
2o3z.bio1	CL	1
2o4c.bio1	PO4	1
2o4c.bio1	GOL	1
2o4n.bio1	GOL	1
2o5o.bio1	SO4	2
2o5o.bio1	NO2	1
2o5z.bio1	SO4	23
2o99.bio1	EDO	2
2oc2.bio1	CL	2
2oga.bio1	EDO	5
2oga.bio1	CL	1
2ok8.bio1	FLC	1
2okk.bio1	GOL	1
2okl.bio1	CIT	1
2ol1.bio1	EDO	1
2ol1.bio1	CL	1
2omh.bio1	URE	3
2omh.bio1	CL	1
2omn.bio1	SO4	3
2on5.bio1	EDO	18
2oo0.bio1	N2P	2
2oo0.bio1	ACT	3
2oor.bio1	GOL	1
2oro.bio1	SO3	1
2oua.bio1	SO4	2
2oua.bio1	GOL	2
2oua.bio1	DIO	2
2ovy.bio1	SO4	1
2owb.bio1	ACT	2
2ox0.bio1	CL	1
2oyl.bio1	GOL	2
2oze.bio1	EPE	1
2p0c.bio1	BME	1
2p1c.bio1	BME	1
2p1c.bio1	ACT	3
2p1e.bio1	SPD	1
2p2v.bio1	EDO	18
2p2v.bio1	CL	1
2p3c.bio1	ACY	2
2p3t.bio1	CL	1
2p41.bio1	SO4	7
2p41.bio1	GOL	3
2p41.bio1	CIT	1
2p4s.bio1	PO4	2
2p4y.bio1	TRS	1
2p8o.bio1	SO4	1
2pa7.bio1	EDO	9
2par.bio1	PEG	1
2pcu.bio1	SCN	1
2pcu.bio1	GOL	1
2pe1.bio1	SO4	2
2pe1.bio1	GOL	4
2pgf.bio1	CCN	2
2phn.bio1	GOL	1
2phn.bio1	EDO	4
2phn.bio1	ACT	4
2pl3.bio1	EOH	4
2pmp.bio1	PO4	1
2pmp.bio1	CL	1
2pnz.bio1	MPD	5
2poc.bio1	ACT	1
2pq9.bio1	FMT	14
2ptz.bio1	EDO	1
2pul.bio1	CPS	1
2pvq.bio1	SO4	1
2pw0.bio1	EDO	6
2pwy.bio1	SO4	3
2pyw.bio1	EDO	4
2pyw.bio1	CL	2
2pz8.bio1	GOL	1
2pzm.bio1	SO4	2
2q16.bio1	SO4	1
2q16.bio1	NA	3
2q1h.bio1	GOL	2
2q2a.bio1	SO4	1
2q2h.bio1	CIT	1
2q2h.bio1	ACT	2
2q4h.bio1	EDO	4
2q4x.bio1	SO4	1
2q6b.bio1	SO4	3
2q6k.bio1	PEG	2
2q7d.bio1	SO4	7
2q7j.bio1	SO4	1
2q7j.bio1	GOL	1
2q8m.bio1	CL	3
2q8z.bio1	SO4	2
2q8z.bio1	PEG	2
2q8z.bio1	7PE	1
2q9f.bio1	PO4	1
2q9f.bio1	GOL	6
2qa1.bio1	GOL	4
2qa1.bio1	EDO	3
2qcf.bio1	S	1
2qcf.bio1	GOL	1
2qcs.bio1	TAM	1
2qcs.bio1	SO4	6
2qcs.bio1	GOL	3
2qcs.bio1	ACT	1
2qdt.bio1	SO4	3
2qg6.bio1	PO4	1
2qim.bio1	GOL	1
2qlu.bio1	SO4	2
2qm7.bio1	PO4	2
2qm9.bio1	SO4	2
2qo4.bio1	IPA	3
2qo4.bio1	GOL	1
2qoc.bio1	MG	2
2qtg.bio1	EDO	2
2qxx.bio1	1PE	1
2r09.bio1	SO4	6
2r09.bio1	PGE	1
2r09.bio1	PE5	1
2r0c.bio1	CL	1
2r0z.bio1	GOL	2
2r2n.bio1	GOL	1
2r2v.bio1	CIT	1
2r2v.bio1	ACT	2
2r40.bio1	FLC	1
2r5n.bio1	EDO	16
2r5t.bio1	SO4	1
2r7k.bio1	SO4	1
2r7k.bio1	CL	2
2r85.bio1	MPD	2
2r85.bio1	CL	1
2rab.bio1	CL	5
2rc5.bio1	SO4	1
2rc8.bio1	GOL	2
2rc8.bio1	CL	2
2rct.bio1	TLA	1
2rct.bio1	SO4	2
2rdq.bio1	MG	1
2rgh.bio1	SO4	1
2rgx.bio1	ZN	2
2rhw.bio1	MLI	1
2ri7.bio1	IPA	1
2ri7.bio1	GOL	1
2rjh.bio1	SO4	2
2rkf.bio1	SO4	1
2rkf.bio1	GOL	2
2rku.bio1	TLA	2
2rku.bio1	TAR	1
2rku.bio1	SRT	2
2rkv.bio1	MPO	1
2rl1.bio1	SO4	1
2toh.bio1	CL	1
2tps.bio1	POP	1
2uuh.bio1	SO4	1
2uuh.bio1	PLM	3
2uuh.bio1	PAM	1
2uuh.bio1	LMT	1
2uwn.bio1	SO4	2
2uwn.bio1	CL	2
2uwn.bio1	ACT	1
2uxr.bio1	MG	2
2uxr.bio1	GOL	1
2uz1.bio1	MPD	3
2uzh.bio1	PEG	2
2uzh.bio1	GOL	3
2uzh.bio1	EDO	1
2uzh.bio1	ACT	1
2v0c.bio1	SO4	5
2v0c.bio1	LMS	1
2v0u.bio1	GOL	6
2v26.bio1	VO4	1
2v26.bio1	SO4	2
2v26.bio1	EDO	7
2v2g.bio1	GOL	2
2v2v.bio1	SO4	2
2v2v.bio1	GOL	1
2v2v.bio1	BR	5
2v3a.bio1	PEG	6
2v3a.bio1	CL	2
2v3s.bio1	ACT	1
2v3u.bio1	SCN	2
2v3u.bio1	CL	1
2v3v.bio1	S	1
2v3v.bio1	LCP	4
2v51.bio1	SCN	2
2v54.bio1	POP	1
2v5e.bio1	EDO	4
2v5k.bio1	PO4	1
2v6o.bio1	PG4	4
2v6o.bio1	NO3	1
2v77.bio1	EPE	2
2v7m.bio1	PO4	1
2v7q.bio1	PO4	1
2v7t.bio1	CL	1
2v9c.bio1	GOL	2
2v9m.bio1	EDO	6
2vat.bio1	GOL	1
2vat.bio1	ACT	2
2vbq.bio1	GOL	1
2vbu.bio1	MRD	3
2vc9.bio1	GOL	2
2vch.bio1	EDO	5
2vcn.bio1	SO4	2
2vcx.bio1	MG	1
2vd4.bio1	SO4	8
2vd4.bio1	PGE	1
2vd4.bio1	PG4	3
2vdf.bio1	SO4	1
2ve5.bio1	GOL	12
2ve5.bio1	BME	2
2veg.bio1	PO4	1
2ves.bio1	SO4	2
2vft.bio1	CL	1
2vg1.bio1	PO4	2
2vg1.bio1	GOL	6
2vgk.bio1	SO4	5
2vhl.bio1	PIG	1
2vj0.bio1	SO4	3
2vj0.bio1	DTD	1
2vj0.bio1	CL	1
2vj0.bio1	BDN	1
2vj8.bio1	YB	1
2vj8.bio1	IMD	1
2vj8.bio1	ACT	1
2vkv.bio1	MG	2
2vl4.bio1	EDO	15
2vl4.bio1	CL	2
2vl4.bio1	BR	7
2vmd.bio1	EDO	1
2vmd.bio1	1PG	2
2vni.bio1	HTG	1
2vnv.bio1	SO4	1
2vo4.bio1	GOL	2
2voh.bio1	SO4	1
2vos.bio1	GOL	2
2vpe.bio1	GOL	1
2vpn.bio1	MG	1
2vpq.bio1	CL	1
2vpr.bio1	SO4	1
2vq5.bio1	CL	5
2vq5.bio1	ACT	2
2vqd.bio1	SO4	1
2vqo.bio1	SO4	2
2vsl.bio1	15P	1
2vtd.bio1	SO4	1
2vtz.bio1	SO4	5
2vvm.bio1	EDO	4
2vvz.bio1	CL	1
2vw1.bio1	GOL	1
2vwt.bio1	PO4	1
2vwt.bio1	GOL	1
2vwx.bio1	MG	3
2vxk.bio1	PO4	1
2w41.bio1	EDO	19
2yqs.bio1	SO4	1
2yqs.bio1	GOL	2
2yvf.bio1	FMT	5
2yx1.bio1	ZN	3
2yxj.bio1	GOL	1
2yxu.bio1	PO4	5
2yxu.bio1	MPD	12
2yye.bio1	PO4	1
2yyj.bio1	SO4	8
2yz3.bio1	SO4	2
2z3n.bio1	TAR	2
2z3u.bio1	EDO	4
2z4t.bio1	PO4	2
2z4t.bio1	GOL	5
2z5y.bio1	DCX	2
2z6j.bio1	MPD	1
2z7x.bio1	NAG	2
2z9c.bio1	GOL	1
2z9v.bio1	SO4	4
2z9v.bio1	GOL	3
2zb4.bio1	SO4	4
2zcv.bio1	SO4	2
2zd8.bio1	MA4	2
2ze9.bio1	MES	1
2zea.bio1	CL	3
2zea.bio1	ACT	2
2zfn.bio1	GOL	1
2zfz.bio1	GAI	1
2zgy.bio1	MG	1
2zhz.bio1	GOL	2
2zin.bio1	EDO	1
2zkj.bio1	PO4	2
2zmi.bio1	FMT	1
2zmi.bio1	EDO	1
2zpk.bio1	GOL	1
2zr9.bio1	GOL	1
2zr9.bio1	CL	2
2zuv.bio1	NO3	5
2zuv.bio1	EDO	8
2zvp.bio1	GOL	1
3b2q.bio1	CIT	1
3b2t.bio1	PO4	2
3b34.bio1	MLI	2
3b34.bio1	GOL	8
3b4p.bio1	AZI	1
3b4p.bio1	ACT	1
3b6h.bio1	BOG	1
3b6k.bio1	15P	4
3b7n.bio1	PO4	2
3b7n.bio1	ACT	1
3b8i.bio1	GOL	3
3b8x.bio1	EDO	3
3b9x.bio1	TAM	1
3bbd.bio1	GOL	7
3bea.bio1	SO4	3
3bg8.bio1	SO4	5
3bhb.bio1	EDO	1
3bjh.bio1	GOL	1
3bjk.bio1	EDO	17
3bk2.bio1	SO4	1
3bk2.bio1	GOL	3
3bm5.bio1	SO4	6
3bq5.bio1	EDO	1
3bqc.bio1	CL	2
3bu1.bio1	SO4	1
3bwf.bio1	SO4	1
3bwy.bio1	MPD	3
3bxd.bio1	OH	1
3bxd.bio1	FMT	1
3bxf.bio1	CL	4
3bxo.bio1	EDO	1
3c0o.bio1	ACT	1
3c1m.bio1	FMT	5
3c3d.bio1	PO4	2
3c3n.bio1	SO4	1
3c3n.bio1	GOL	5
3c4z.bio1	CL	2
3c86.bio1	EDO	1
3c8f.bio1	PGE	1
3caq.bio1	MPD	1
3caq.bio1	EDO	2
3caq.bio1	BME	1
3cgb.bio1	COA	2
3ch5.bio1	SO4	1
3cip.bio1	SO4	9
3cip.bio1	GOL	3
3ck8.bio1	EDO	6
3ckj.bio1	PO4	1
3ckj.bio1	MRD	3
3cmc.bio1	GOL	7
3cmc.bio1	EDO	1
3cmj.bio1	NA	10
3cow.bio1	GOL	2
3cow.bio1	EOH	2
3cpj.bio1	CL	2
3cq5.bio1	SO4	2
3cq5.bio1	144	2
3cql.bio1	SO4	1
3cql.bio1	GOL	1
3cqw.bio1	GLY ARG PRO ARG THR THR SER PHE ALA GLU	1
3cv7.bio1	SO4	4
3cx5.bio1	UMQ	2
3cx5.bio1	SUC	1
3cx5.bio1	CN5	1
3cx5.bio1	CN3	2
3cx5.bio1	9PE	2
3cx5.bio1	8PE	2
3cx5.bio1	7PH	2
3cx5.bio1	6PH	2
3cxh.bio1	UMQ	2
3cxh.bio1	SUC	1
3cxh.bio1	CN6	2
3cxh.bio1	9PE	2
3cxh.bio1	8PE	2
3cxh.bio1	7PH	2
3cxh.bio1	6PH	2
3d04.bio1	CL	2
3d04.bio1	BEN	6
3d8c.bio1	SO4	2
3d8c.bio1	GOL	1
3d91.bio1	DMS	1
3dag.bio1	CMO	2
3ddn.bio1	TLA	3
3ddu.bio1	GOL	1
3ddu.bio1	ACT	5
3dhh.bio1	CL	2
3dhh.bio1	BTB	1
3dhh.bio1	1PE	1
3dlg.bio1	PO4	2
3dmh.bio1	SO4	2
3dr4.bio1	EDO	2
3dra.bio1	B3P	1
3dsk.bio1	OCT	1
3dsk.bio1	GOL	2
3dur.bio1	PG4	1
3duv.bio1	P4C	1
3dwb.bio1	5HD	1
3e2y.bio1	GOL	4
3e5a.bio1	SO4	1
3e5h.bio1	GOL	2
3e6j.bio1	SO4	4
3e6j.bio1	GOL	1
3e78.bio1	CL	1
3e7c.bio1	GOL	3
3e7w.bio1	PO4	1
3e81.bio1	VN4	1
3e81.bio1	SLB	1
3e81.bio1	PEG	6
3e81.bio1	EDO	6
3efw.bio1	SO4	1
3egv.bio1	IOD	1
3egv.bio1	GOL	4
3ei9.bio1	SO4	2
3ei9.bio1	GOL	5
3elw.bio1	SO4	5
3ens.bio1	NA	1
3ens.bio1	MES	1
3ens.bio1	GOL	4
3ens.bio1	ACT	1
3eqr.bio1	CL	1
3eya.bio1	PO4	15
3f3e.bio1	BOG	7
3f61.bio1	MG	1
3fat.bio1	SO4	5
3fat.bio1	GOL	5
3fat.bio1	ACY	4
3gst.bio1	SO4	5
4er2.bio1	SO4	3
4fua.bio1	SO4	1
4fua.bio1	BME	2
5yas.bio1	SO4	4
6fiv.bio1	SO4	1
