# Supplementary material for: Exploring the Composition of Protein-Ligand Binding Sites on a Large Scale
Source: PLoS Comput Biol. 2013 Nov 21;9(11):e1003321. doi: 10.1371/journal.pcbi.1003321 (PMC3836696; doi:10.1371/journal.pcbi.1003321)
Supplement: Dataset S2 — Average contacts between the ligands and the proteins. Total count, hydrogen-bonding, and vdw contacts are detailed for both valid and invalid ligands. “Raw” contacts are given on one page, and contacts to surface residues (5 Å2-SASA definition) is given on the other page. (XLSX) [file pcbi.1003321.s002.xlsx]

## Sheet: v vs i ALL CONTACTS (raw)
The figure below is provided to help the reader better understand								ave con/	Σ %s = ave	VALIDS (all contacts=Hbonds+vdw)						Backbone all contacts				ave	Side Chain all contacts
how the values in the table and the color codes relate to the raw							% resisues	#HeavyAtm	contact/res	Res Count	Res	N	ave	CA	ave	C	ave	O	ave	bb	CB	ave	CG	ave		count	ave	CD	ave		count	ave		count	ave		count	ave			count	ave			count	ave			count
contacts between the valid ligands and all amino acids with at							11.1415	1.32215	5.28859	10967	GLY	15543	1.41725	21658	1.97483	10612	0.96763	10187	0.928878	5.28859
least one non-hydrogen atom within 4Å.							6.62982	0.960645	5.76387	6526	SER	5172	0.792522	4596	0.70426	2694	0.41281	3535	0.541679	2.45127	8271	1.26739			OG	13347	2.0452
							5.73176	0.884859	7.07887	5642	ASP	1885	0.334101	2212	0.39206	1525	0.270294	1640	0.290677	1.28713	2164	0.383552	7456	1.32152						OD1	10877	1.92786	OD2	12180	2.15881
							6.26308	0.823288	5.76302	6165	THR	4263	0.691484	3131	0.507867	2037	0.330414	3193	0.517924	2.04769	5601	0.908516	6225	1.00973	OG1	11079	1.79708
							6.07818	0.815143	4.07571	5983	ALA	4619	0.772021	3753	0.627277	2481	0.414675	4248	0.710012	2.52398	9284	1.55173
							1.72197	0.777679	4.66608	1695	CYS	835	0.492625	1013	0.59764	787	0.464307	1341	0.79115	2.34572	1518	0.895575			SG	2415	1.42478
							4.68334	0.774322	6.19458	4610	ASN	1950	0.422993	1511	0.327766	1284	0.278525	2076	0.450325	1.47961	2473	0.536443	4309	0.934707						OD1	6238	1.35315	ND2	8716	1.89067
							6.71821	0.765654	8.4222	6613	ARG	2120	0.320581	1553	0.23484	1042	0.157568	1340	0.202631	0.915621	2515	0.380312	2817	0.425979				4683	0.708151							NE	6538	0.988659		CZ	8813	1.33268		NH1	10723	1.6215		NH2	13552
							4.49235	0.746872	6.72185	4422	LYS	2829	0.639756	1757	0.397332	915	0.20692	962	0.217549	1.46156	1983	0.44844	2168	0.490276				2467	0.557892							CE	5935	1.34215		NZ	10708	2.42153
							2.82728	0.70216	6.31944	2783	GLN	875	0.314409	871	0.312972	649	0.233202	1038	0.372979	1.23356	1219	0.438017	1562	0.561265				2735	0.982752							OE1	4227	1.51886		NE2	4411	1.58498
							4.29323	0.699374	6.29437	4226	GLU	880	0.208235	1032	0.244203	1006	0.23805	1602	0.379082	1.06957	905	0.21415	1428	0.337908				4744	1.12257							OE1	7248	1.7151		OE2	7755	1.83507
							4.52791	0.688041	6.88041	4457	HIS	893	0.200359	1022	0.229302	822	0.184429	1380	0.309625	0.923716	1938	0.434822	1970	0.442001				4376	0.981826	ND1	3814	0.855733				CE	6460	1.44941		NE2	7991	1.79291
							2.40364	0.650797	9.11116	2366	TRP	473	0.199915	491	0.207523	465	0.196534	787	0.332629	0.936602	1158	0.489434	1229	0.519442				1884	0.796281	CD2	1590	0.67202				NE1	2791	1.17963		CE2	2258	0.954353		CE3	1689	0.713863		CZ2	2694
							5.65353	0.637002	7.64403	5565	TYR	1137	0.204313	1225	0.220126	935	0.168014	1523	0.273675	0.866128	2351	0.422462	2195	0.394429				3279	0.589218	CD2	3384	0.608086				CE	5028	0.903504		CE2	4879	0.87673		CZ	5316	0.955256		OH	11287
							2.40364	0.634457	5.07566	2366	MET	1191	0.503381	883	0.373204	607	0.256551	1110	0.469146	1.60228	1474	0.622992	1775	0.750211						SD	2237	0.945478				CE	2732	1.15469
							2.81508	0.622055	4.35438	2771	PRO	653	0.235655	995	0.359076	1040	0.375316	2114	0.762901	1.73295	1741	0.628293	2792	1.00758				2731	0.985565
							5.02469	0.610355	6.71391	4946	PHE	1432	0.289527	1104	0.223211	1068	0.215932	2137	0.432066	1.16074	2461	0.497574	2247	0.454307				3553	0.718358	CD2	3510	0.709664				CE	5010	1.01294		CE2	4947	1.0002		CZ	5738	1.16013
							5.17606	0.609309	4.26516	5095	VAL	2831	0.555643	1592	0.312463	1515	0.29735	3552	0.697154	1.86261	1971	0.38685	4830	0.947988	CG2	5440	1.06771
							5.0064	0.584035	4.67228	4928	ILE	2222	0.450893	1543	0.313109	1202	0.243912	2730	0.553977	1.56189	1691	0.343141	3300	0.669643	CG2	4804	0.974838	5533	1.12277
							6.40835	0.534421	4.27536	6308	LEU	3004	0.476221	1829	0.289949	1930	0.305961	3744	0.593532	1.66566	2634	0.417565	1955	0.309924				6273	0.994451	CD2	5600	0.887762
									total # res	98434	17.6976	ave # res/binding site
White: Atoms with ≤ 0.45 contacts to ligands on average
Deep yellow: Atoms with 0.75 contacts to ligands on average								ave con/	Σ %s = ave	INVALIDS (all contacts=Hbonds+vdw)						Backbone all contacts				ave	Side Chain all contacts
Dark green: Atoms with ≥ 1.5 contacts to ligands on average							% resisues	#HeavyAtm	contact/res	Res Count	Res	N	ave	CA	ave	C	ave	O	ave	bb	CB	ave	CG	ave		count	ave	CD	ave		count	ave		count	ave		count	ave			count	ave			count	ave			count
							1.55005	1.01056	6.06338	284	CYS	111	0.390845	224	0.788732	63	0.221831	132	0.464789	1.8662	443	1.55986			SG	749	2.63732
							8.10501	1.00017	4.00067	1485	GLY	1248	0.840404	2172	1.46263	1160	0.781145	1361	0.916498	4.00067
							6.00371	0.742879	4.45727	1100	SER	558	0.507273	636	0.578182	360	0.327273	587	0.533636	1.94636	1192	1.08364			OG	1570	1.42727
							5.97096	0.717276	7.17276	1094	HIS	200	0.182815	345	0.315356	205	0.187386	240	0.219378	0.904936	480	0.438757	398	0.363803				1207	1.10329	ND1	881	0.805302				CE	1653	1.51097		NE2	2238	2.0457
							5.3433	0.684755	5.47804	979	ASN	317	0.3238	304	0.310521	246	0.251277	328	0.335036	1.22063	580	0.592441	913	0.932584						OD1	897	0.916241	ND2	1778	1.81614
							5.58891	0.663225	4.64258	1024	THR	534	0.521484	493	0.481445	314	0.306641	529	0.516602	1.82617	754	0.736328	640	0.625	OG1	1490	1.45508
							4.86301	0.617957	3.08979	891	ALA	550	0.617284	458	0.514029	313	0.351291	494	0.554433	2.03704	938	1.05275
							5.12499	0.58147	4.65176	939	ASP	337	0.358892	328	0.349308	246	0.261981	363	0.386581	1.35676	441	0.469649	727	0.774228						OD1	968	1.03088	OD2	958	1.02023
							11.2433	0.553619	6.08981	2060	ARG	434	0.21068	344	0.16699	238	0.115534	365	0.177184	0.670388	543	0.263592	570	0.276699				886	0.430097							NE	1437	0.697573		CZ	2036	0.98835		NH1	2448	1.18835		NH2	3244
							6.06375	0.505951	4.55356	1111	LYS	317	0.285329	274	0.246625	197	0.177318	303	0.272727	0.981998	372	0.334833	274	0.246625				565	0.508551							CE	983	0.884788		NZ	1774	1.59676
							5.47975	0.500111	4.501	1004	GLU	290	0.288845	302	0.300797	193	0.192231	311	0.309761	1.09163	332	0.330677	344	0.342629				710	0.707171							OE1	962	0.958167		OE2	1075	1.07072
							3.37299	0.494247	4.44822	618	GLN	220	0.355987	181	0.29288	113	0.182848	200	0.323625	1.15534	281	0.454693	308	0.498382				345	0.558252							OE1	411	0.665049		NE2	690	1.1165
							2.29778	0.490159	6.86223	421	TRP	151	0.35867	78	0.185273	65	0.154394	86	0.204276	0.902613	165	0.391924	139	0.330166				243	0.577197	CD2	182	0.432304				NE1	443	1.05226		CE2	272	0.646081		CE3	205	0.486936		CZ2	300
							1.7247	0.454509	3.63608	316	MET	122	0.386076	108	0.341772	78	0.246835	115	0.363924	1.33861	166	0.525316	149	0.471519						SD	182	0.575949				CE	229	0.724684
							3.81509	0.438381	3.06867	699	PRO	289	0.413448	299	0.427754	252	0.360515	161	0.230329	1.43205	363	0.519313	393	0.562232				388	0.555079
							4.05523	0.421265	2.94886	743	VAL	388	0.522207	177	0.238223	176	0.236878	309	0.415882	1.41319	193	0.259758	474	0.637954	CG2	474	0.637954
							5.17957	0.40288	4.83456	949	TYR	317	0.334036	166	0.174921	187	0.19705	200	0.210748	0.916754	302	0.31823	161	0.169652				284	0.299262	CD2	259	0.272919				CE	579	0.610116		CE2	474	0.499473		CZ	585	0.616438		OH	1074
							3.80417	0.380918	3.04735	697	ILE	274	0.393113	174	0.249641	162	0.232425	296	0.424677	1.29986	168	0.241033	212	0.304161	CG2	364	0.522238	474	0.680057
							4.5137	0.380895	4.18984	827	PHE	337	0.407497	245	0.296252	194	0.234583	278	0.336155	1.27449	353	0.426844	173	0.20919				308	0.37243	CD2	282	0.340992				CE	445	0.538089		CE2	412	0.498186		CZ	438	0.529625
							5.90001	0.362049	2.89639	1081	LEU	509	0.47086	230	0.212766	240	0.222017	403	0.372803	1.27845	340	0.314524	141	0.130435				593	0.548566	CD2	675	0.624422
									total # res	18322	5.15822	ave # res/binding site
[truncated: 59 more columns]

## Sheet: v vs i ALL CONTACTS (5 SASA)
						5 Å² SASA	ave con/	Σ %s = ave	VALIDS (all contacts=Hbonds+vdw)						Backbone all contacts				ave	Side Chain all contacts
						% resisues	#HeavyAtm	contact/res	Res Count	Res	N	ave	CA	ave	C	ave	O	ave	bb	CB	ave	CG	ave		count	ave	CD	ave		count	ave		count	ave		count	ave			count	ave			count	ave			count	ave
						6.84284	1.62165	6.48659	3506	GLY	6020	1.71706	8332	2.3765	3938	1.12322	4452	1.26982	6.48659
						4.9555	1.12918	6.77511	2539	SER	2560	1.00827	2112	0.831824	1106	0.435605	1296	0.510437	2.78614	4213	1.65931			OG	5915	2.32966
						1.01491	1.08013	6.48077	520	CYS	358	0.688462	380	0.730769	204	0.392308	264	0.507692	2.31923	875	1.68269			SG	1289	2.47885
						4.04208	1.01159	5.05794	2071	ALA	1764	0.851762	1542	0.744568	917	0.442781	1626	0.785128	2.82424	4626	2.2337
						5.51565	0.938783	6.57148	2826	THR	1949	0.689667	1599	0.565817	939	0.332272	1388	0.491154	2.07891	3032	1.07289	3928	1.38995	OG1	5736	2.02972
						5.56445	0.927175	7.4174	2851	ASP	1364	0.478429	1494	0.524027	1058	0.371098	1163	0.407927	1.78148	1526	0.535251	3625	1.27148						OD1	5432	1.9053	OD2	5485	1.92389
						4.37583	0.884422	7.07538	2242	ASN	1321	0.589206	923	0.411686	737	0.328724	973	0.433988	1.7636	1598	0.712756	2349	1.04773						OD1	3307	1.47502	ND2	4655	2.07627
						4.76228	0.851803	8.51803	2440	HIS	673	0.27582	777	0.318443	601	0.246311	921	0.377459	1.21803	1579	0.647131	1560	0.639344				2827	1.15861	ND1	2857	1.1709				CE	4202	1.72213		NE2	4787	1.96189
						10.0867	0.814628	8.96091	5168	ARG	1944	0.376161	1393	0.269543	908	0.175697	1185	0.229296	1.0507	2324	0.44969	2622	0.507353				4221	0.816757							NE	5684	1.09985		CZ	6993	1.35313		NH1	8382	1.6219		NH2	10654	2.06153
						3.11695	0.783692	7.05322	1597	GLN	647	0.405135	671	0.420163	450	0.281778	712	0.445836	1.55291	974	0.609894	1239	0.77583				1701	1.06512							OE1	2358	1.47652		NE2	2512	1.57295
						3.30237	0.771657	10.8032	1692	TRP	375	0.221631	406	0.239953	389	0.229905	615	0.363475	1.05496	1031	0.609338	1114	0.658392				1573	0.929669	CD2	1434	0.847518				NE1	2213	1.30792		CE2	1887	1.11525		CE3	1529	0.903664		CZ2	2223	1.31383
						7.18635	0.752512	9.03015	3682	TYR	932	0.253123	1003	0.272406	729	0.19799	1137	0.3088	1.03232	2100	0.570342	1987	0.539652				2947	0.80038	CD2	2868	0.778924				CE	4086	1.10972		CE2	3744	1.01684		CZ	3999	1.08609		OH	7717	2.09587
						5.80842	0.751157	6.76042	2976	LYS	1597	0.536626	1317	0.44254	640	0.215054	866	0.290995	1.48522	1451	0.487567	1853	0.622648				2097	0.704637							CE	4038	1.35685		NZ	6260	2.10349
						6.33344	0.748788	8.23667	3245	PHE	949	0.29245	797	0.245609	689	0.212327	1260	0.38829	1.13867	2006	0.618182	2036	0.627427				3102	0.955932	CD2	3019	0.930354				CE	4231	1.30385		CE2	4022	1.23945		CZ	4617	1.4228
						2.75392	0.741673	5.93338	1411	MET	785	0.556343	561	0.39759	375	0.265769	620	0.439405	1.65911	1055	0.747697	1315	0.931963						SD	1625	1.15167				CE	2036	1.44295
						3.99133	0.697419	6.27677	2045	GLU	627	0.306601	608	0.297311	608	0.297311	1110	0.542787	1.44401	655	0.320293	1029	0.503178				2070	1.01222							OE1	2936	1.4357		OE2	3193	1.56137
White: Atoms with ≤ 0.45 contacts to ligands on average						5.27949	0.697043	5.57634	2705	ILE	1297	0.479482	881	0.325693	495	0.182994	1040	0.384473	1.37264	1180	0.436229	2520	0.931608	CG2	3359	1.24177	4312	1.59409
Deep yellow: Atoms with 0.75 contacts to ligands on average						4.7291	0.68457	4.79199	2423	VAL	1169	0.48246	827	0.341312	636	0.262485	1221	0.503921	1.59018	1176	0.485349	2960	1.22163	CG2	3622	1.49484
Dark green: Atoms with ≥ 1.5 contacts to ligands on average						3.22625	0.667358	4.67151	1653	PRO	459	0.277677	686	0.415003	538	0.325469	886	0.535995	1.55414	1154	0.698125	2016	1.2196				1983	1.19964
						7.11219	0.602394	4.81915	3644	LEU	1783	0.489297	1079	0.296103	998	0.273875	1675	0.45966	1.51894	1722	0.472558	1436	0.394072				4833	1.32629	CD2	4035	1.1073
								total # res	51236	9.21179	ave # res/binding site
						5 Å² SASA	ave con/	Σ %s = ave	INVALIDS (all contacts=Hbonds+vdw)						Backbone all contacts				ave	Side Chain all contacts
						% resisues	#HeavyAtm	contact/res	Res Count	Res	N	ave	CA	ave	C	ave	O	ave	bb	CB	ave	CG	ave		count	ave	CD	ave		count	ave		count	ave		count	ave			count	ave			count	ave			count	ave
						1.32561	1.32384	7.94304	158	CYS	79	0.5	171	1.08228	24	0.151899	28	0.177215	1.91139	359	2.27215			SG	594	3.75949
						4.95008	1.01992	4.07966	590	GLY	713	1.20847	848	1.43729	410	0.694915	436	0.738983	4.07966
						6.45188	0.828218	8.28218	769	HIS	187	0.243173	276	0.358908	157	0.204161	141	0.183355	0.989597	373	0.485046	327	0.425228				1001	1.30169	ND1	727	0.945384				CE	1368	1.77893		NE2	1812	2.35631
						5.31924	0.778654	4.67192	634	SER	396	0.624606	413	0.65142	223	0.351735	280	0.44164	2.0694	752	1.18612			OG	898	1.4164
						5.87298	0.770714	6.16571	700	ASN	259	0.37	245	0.35	177	0.252857	261	0.372857	1.34571	465	0.664286	765	1.09286						OD1	731	1.04429	ND2	1413	2.01857
						5.14305	0.666045	4.66232	613	THR	365	0.595432	295	0.48124	192	0.313214	265	0.4323	1.82219	468	0.763458	406	0.662316	OG1	867	1.41436
						3.39794	0.65037	3.25185	405	ALA	208	0.51358	225	0.555556	151	0.37284	230	0.567901	2.00988	503	1.24198
						5.56255	0.581448	4.65158	663	ASP	331	0.499246	266	0.401207	190	0.286576	271	0.408748	1.59578	391	0.589744	458	0.690799						OD1	607	0.915535	OD2	570	0.859729
						2.62606	0.572798	8.01917	313	TRP	62	0.198083	58	0.185304	42	0.134185	123	0.392971	0.910543	140	0.447284	134	0.428115				206	0.658147	CD2	177	0.565495				NE1	410	1.3099		CE2	228	0.728435		CE3	191	0.610224		CZ2	241	0.769968
						14.5818	0.562611	6.18872	1738	ARG	381	0.219217	316	0.181818	202	0.116226	325	0.186997	0.704258	497	0.285961	532	0.306099				810	0.466053							NE	1256	0.72267		CZ	1708	0.982739		NH1	2052	1.18067		NH2	2677	1.54028
						6.20018	0.50203	4.51827	739	GLU	300	0.405954	274	0.370771	162	0.219215	219	0.296346	1.29229	306	0.414073	294	0.397835				472	0.638701							OE1	599	0.810555		OE2	713	0.964817
						3.99362	0.501401	4.51261	476	GLN	197	0.413866	146	0.306723	86	0.180672	159	0.334034	1.23529	226	0.47479	251	0.527311				267	0.560924							OE1	325	0.682773		NE2	491	1.03151
						1.87935	0.499442	3.99554	224	MET	110	0.491071	90	0.401786	61	0.272321	58	0.258929	1.42411	134	0.598214	110	0.491071						SD	156	0.696429				CE	176	0.785714
						7.92852	0.488301	4.39471	945	LYS	306	0.32381	234	0.247619	166	0.175661	220	0.232804	0.979894	344	0.364021	236	0.249735				503	0.532275							CE	770	0.814815		NZ	1374	1.45397
						4.22015	0.45186	3.16302	503	PRO	111	0.220676	224	0.445328	176	0.349901	213	0.423459	1.43936	283	0.562624	285	0.5666				299	0.594433
						3.9265	0.451049	4.96154	468	PHE	147	0.314103	127	0.271368	106	0.226496	187	0.399573	1.21154	222	0.474359	130	0.277778				254	0.542735	CD2	190	0.405983				CE	367	0.784188		CE2	265	0.566239		CZ	327	0.698718
						5.36119	0.428404	5.14085	639	TYR	104	0.162754	111	0.173709	109	0.170579	190	0.29734	0.804382	210	0.328638	137	0.214397				207	0.323944	CD2	222	0.347418				CE	457	0.71518		CE2	353	0.552426		CZ	435	0.680751		OH	750	1.17371
						2.73513	0.413672	2.89571	326	VAL	61	0.187117	68	0.208589	60	0.184049	147	0.45092	1.03067	79	0.242331	280	0.858896	CG2	249	0.763804
						3.13785	0.404746	3.23797	374	ILE	138	0.368984	86	0.229947	70	0.187166	136	0.363636	1.14973	104	0.278075	153	0.409091	CG2	218	0.582888	306	0.818182
						5.38636	0.364681	2.91745	642	LEU	176	0.274143	132	0.205607	114	0.17757	249	0.38785	1.04517	197	0.306854	98	0.152648				444	0.691589	CD2	463	0.721184
								total # res	11919	3.35557	ave # res/binding site
